# Supplementary material for: Crystal structures of Na2SeO4·1.5H2O and Na2SeO4·10H2O
Source: Acta Crystallogr Sect E Struct Rep Online. 2014 Jul 19;70(Pt 8):54–7. doi: 10.1107/S1600536814011799 (PMC4158548; doi:10.1107/S1600536814011799)
Supplement: Supplementary file 1 [file e-70-00054-sup1.cif]

##############################################################################
#                                                                            #
# This CIF contains the data in a paper accepted for publication in          #
# Acta Crystallographica Section E. It conforms to the requirements of       #
# Notes for Authors for Acta Crystallographica Section E, and has been       #
# peer reviewed under the auspices of the IUCr Commission on Journals.       #
#                                                                            #
# Full details of the Crystallographic Information File format               #
# are given in the paper "The Crystallographic Information File (CIF):       #
# a New Standard Archive File for Crystallography" by S. R. Hall, F. H.      #
# Allen and I. D. Brown [Acta Cryst. (1991), A47, 655-685].                  #
#                                                                            #
# The current version of the core CIF dictionary is obtainable from          #
# ftp://ftp.iucr.org/pub/cif_core.dic.                                       #
#                                                                            #
# Software is freely available for graphical display of the structure(s)     #
# in this CIF. For information consult the CIF software page                 #
# http://www.iucr.org/resources/cif/software.                                #
#                                                                            #
# This file may be used for bona fide research purposes within the           #
# scientific community so long as proper attribution is given to the journal # 
# article from which it was obtained.                                        #
#                                                                            #
##############################################################################
data_1.5-hydrate
_audit_creation_method     SHELXL-97
_database_code_depnum_ccdc_archive     'CCDC 1004274'
_chemical_name_systematic
;
Sodium selenate sesquihydrate
;
_chemical_name_common     'sodium selenate sesquihydrate'
_chemical_formula_moiety     ?
_chemical_formula_sum     'H3 Na2 O5.50 Se'
_chemical_formula_structural     'Na2 Se O4, 1.5(H2 O)'
_chemical_formula_iupac     'Na2 Se O4, 1.5H2 O'
_chemical_formula_weight     215.96
_chemical_melting_point     ?
_symmetry_cell_setting     orthorhombic
_symmetry_space_group_name_H-M     'F 2 d d'
_symmetry_space_group_name_Hall     'F -2d 2'
loop_
    _symmetry_equiv_pos_as_xyz
    'x, y, z'
    'x, -y, -z'
    'x+1/4, -y+1/4, z+1/4'
    'x+1/4, y+1/4, -z+1/4'
    'x, y+1/2, z+1/2'
    'x, -y+1/2, -z+1/2'
    'x+1/4, -y+3/4, z+3/4'
    'x+1/4, y+3/4, -z+3/4'
    'x+1/2, y, z+1/2'
    'x+1/2, -y, -z+1/2'
    'x+3/4, -y+1/4, z+3/4'
    'x+3/4, y+1/4, -z+3/4'
    'x+1/2, y+1/2, z'
    'x+1/2, -y+1/2, -z'
    'x+3/4, -y+3/4, z+1/4'
    'x+3/4, y+3/4, -z+1/4'
_cell_length_a     6.7533(8)
_cell_length_b     8.6299(10)
_cell_length_c     35.206(4)
_cell_angle_alpha     90.00
_cell_angle_beta     90.00
_cell_angle_gamma     90.00
_cell_volume     2051.8(4)
_cell_formula_units_Z     16
_cell_measurement_reflns_used     4199
_cell_measurement_theta_min     3.875
_cell_measurement_theta_max     32.767
_cell_measurement_temperature     100(2)
_exptl_crystal_description     fragment
_exptl_crystal_colour     colourless
_exptl_crystal_size_max     0.20
_exptl_crystal_size_mid     0.15
_exptl_crystal_size_min     0.10
_exptl_crystal_density_diffrn     2.797
_exptl_crystal_density_meas     ?
_exptl_crystal_density_method     'not measured'
_exptl_crystal_F_000     1648
_exptl_absorpt_coefficient_mu     7.426
_exptl_absorpt_correction_type     multi-scan
_exptl_absorpt_process_details     '(<i>SADABS</i>; Bruker, 2008)'
_exptl_absorpt_correction_T_min     0.488
_exptl_absorpt_correction_T_max     0.584
_exptl_special_details     ?
_diffrn_ambient_temperature     100(2)
_diffrn_radiation_type     MoK\a
_diffrn_radiation_wavelength     0.71073
_diffrn_radiation_source     'fine-focus sealed tube'
_diffrn_radiation_monochromator     graphite
_diffrn_measurement_device_type     'Bruker SMART CCD'
_diffrn_measurement_method     '\w scan'
_diffrn_detector_area_resol_mean     ?
_diffrn_reflns_number     8363
_diffrn_reflns_av_R_equivalents     0.0323
_diffrn_reflns_av_sigmaI/netI     0.0357
_diffrn_reflns_theta_min     2.31
_diffrn_reflns_theta_max     32.80
_diffrn_reflns_theta_full     32.80
_diffrn_measured_fraction_theta_max     0.972
_diffrn_measured_fraction_theta_full     0.972
_diffrn_reflns_limit_h_min     -10
_diffrn_reflns_limit_h_max     9
_diffrn_reflns_limit_k_min     -12
_diffrn_reflns_limit_k_max     12
_diffrn_reflns_limit_l_min     -53
_diffrn_reflns_limit_l_max     53
_diffrn_standards_number     0
_diffrn_standards_interval_count     .
_diffrn_standards_interval_time     .
_diffrn_standards_decay_%     ?
_refine_special_details
;
 Refinement of F^2^ against ALL reflections.  The weighted R-factor wR and
 goodness of fit S are based on F^2^, conventional R-factors R are based
 on F, with F set to zero for negative F^2^. The threshold expression of
 F^2^ > 2sigma(F^2^) is used only for calculating R-factors(gt) etc. and is
 not relevant to the choice of reflections for refinement.  R-factors based
 on F^2^ are statistically about twice as large as those based on F, and R-
 factors based on ALL data will be even larger.
;
_reflns_number_total     1824
_reflns_number_gt     1723
_reflns_threshold_expression     I>2\s(I)
_refine_ls_structure_factor_coef     Fsqd
_refine_ls_matrix_type     full
_refine_ls_R_factor_all     0.0210
_refine_ls_R_factor_gt     0.0189
_refine_ls_wR_factor_gt     0.0415
_refine_ls_wR_factor_ref     0.0420
_refine_ls_goodness_of_fit_ref     0.994
_refine_ls_restrained_S_all     0.993
_refine_ls_number_reflns     1824
_refine_ls_number_parameters     89
_refine_ls_number_restraints     4
_refine_ls_hydrogen_treatment     constr
_refine_ls_weighting_scheme     calc
_refine_ls_weighting_details
                 'calc w=1/[\s^2^(Fo^2^)+(0.0148P)^2^] where P=(Fo^2^+2Fc^2^)/3'
_atom_sites_solution_hydrogens     geom
_atom_sites_solution_primary     direct
_atom_sites_solution_secondary     difmap
_refine_ls_shift/su_max     0.000
_refine_ls_shift/su_mean     0.000
_refine_diff_density_max     0.909
_refine_diff_density_min     -0.367
_refine_ls_extinction_method     none
_refine_ls_extinction_coef     ?
_refine_ls_abs_structure_details     'Flack (1983), 823 Friedel pairs'
_refine_ls_abs_structure_Flack     0.025(8)
loop_
    _atom_type_symbol
    _atom_type_description
    _atom_type_scat_dispersion_real
    _atom_type_scat_dispersion_imag
    _atom_type_scat_source
    'O' 'O' 0.0106 0.0060
                         'International Tables Vol C Tables 4.2.6.8 and 6.1.1.4'
    'H' 'H' 0.0000 0.0000
                         'International Tables Vol C Tables 4.2.6.8 and 6.1.1.4'
    'Na' 'Na' 0.0362 0.0249
                         'International Tables Vol C Tables 4.2.6.8 and 6.1.1.4'
    'Se' 'Se' -0.0929 2.2259
                         'International Tables Vol C Tables 4.2.6.8 and 6.1.1.4'
_computing_data_collection     'SMART (Bruker, 2008)'
_computing_cell_refinement     'SAINT (Bruker, 2008)'
_computing_data_reduction     'SAINT (Bruker, 2008)'
_computing_structure_solution     'SHELXS97 (Sheldrick, 2008)'
_computing_structure_refinement     'SHELXL97 (Sheldrick, 2008)'
_computing_molecular_graphics     'ATOMS (Dowty, 2006)'
_computing_publication_material     'publCIF (Westrip, 2010)'
loop_
    _atom_site_type_symbol
    _atom_site_label
    _atom_site_fract_x
    _atom_site_fract_y
    _atom_site_fract_z
    _atom_site_U_iso_or_equiv
    _atom_site_adp_type
    _atom_site_calc_flag
    _atom_site_refinement_flags
    _atom_site_occupancy
    _atom_site_symmetry_multiplicity
    _atom_site_disorder_assembly
    _atom_site_disorder_group
    Se Se1 0.45783(6) 0.26019(2) 0.188204(5) 0.00624(5) Uani d . 1 1 . .
    Na Na1 0.94725(16) 0.40728(9) 0.15499(2) 0.01065(16) Uani d . 1 1 . .
    Na Na2 0.14581(15) 0.04335(11) 0.24656(3) 0.01009(18) Uani d . 1 1 . .
    O O1 0.6662(2) 0.35383(19) 0.19642(4) 0.0091(3) Uani d . 1 1 . .
    O O2 0.4372(3) 0.11507(17) 0.21780(4) 0.0097(3) Uani d . 1 1 . .
    O O3 0.4561(3) 0.18930(16) 0.14509(4) 0.0096(3) Uani d . 1 1 . .
    O O4 0.2752(2) 0.38446(19) 0.19358(5) 0.0095(3) Uani d . 1 1 . .
    O OW5 0.9382(3) 0.13500(18) 0.14734(4) 0.0119(3) Uani d D 1 1 . .
    O OW6 0.9204(3) 0.2500 0.2500 0.0122(5) Uani d SD 1 2 . .
    H H1 0.898(5) 0.076(3) 0.1639(7) 0.033(6) Uiso d D 1 1 . .
    H H2 1.026(4) 0.088(4) 0.1364(8) 0.033(6) Uiso d D 1 1 . .
    H H3 0.844(4) 0.232(4) 0.2676(7) 0.033(6) Uiso d D 1 1 . .
loop_
    _atom_site_aniso_label
    _atom_site_aniso_U_11
    _atom_site_aniso_U_22
    _atom_site_aniso_U_33
    _atom_site_aniso_U_12
    _atom_site_aniso_U_13
    _atom_site_aniso_U_23
    Se1 0.00707(8) 0.00585(8) 0.00581(7) -0.00002(8) 0.00015(9) -0.00019(7)
    Na1 0.0128(4) 0.0089(4) 0.0103(4) -0.0009(4) 0.0007(4) 0.0004(3)
    Na2 0.0106(4) 0.0103(4) 0.0094(4) -0.0018(3) 0.0014(3) -0.0007(3)
    O1 0.0081(8) 0.0091(7) 0.0100(7) -0.0028(6) 0.0001(6) -0.0007(6)
    O2 0.0106(8) 0.0081(6) 0.0106(6) -0.0013(6) -0.0004(6) 0.0046(5)
    O3 0.0128(7) 0.0093(6) 0.0068(6) -0.0010(8) -0.0005(7) -0.0033(5)
    O4 0.0101(7) 0.0093(7) 0.0091(7) 0.0035(6) 0.0010(6) -0.0011(6)
    OW5 0.0131(9) 0.0096(7) 0.0129(7) 0.0004(7) 0.0036(7) 0.0014(5)
    OW6 0.0112(15) 0.0156(11) 0.0097(9) 0.000 0.000 0.0036(8)
_geom_special_details
;
 All esds (except the esd in the dihedral angle between two l.s. planes)
 are estimated using the full covariance matrix.  The cell esds are taken
 into account individually in the estimation of esds in distances, angles
 and torsion angles; correlations between esds in cell parameters are only
 used when they are defined by crystal symmetry.  An approximate (isotropic)
 treatment of cell esds is used for estimating esds involving l.s. planes.
;
loop_
    _geom_bond_atom_site_label_1
    _geom_bond_atom_site_label_2
    _geom_bond_site_symmetry_2
    _geom_bond_distance
    _geom_bond_publ_flag
    Na1 OW5 . 2.3660(18) y
    Na1 O3 4 2.4157(19) y
    Na1 O1 . 2.4379(18) y
    Na1 O3 13 2.4594(16) y
    Na1 OW5 4 2.465(2) y
    Na1 O4 1_655 2.6057(19) y
    Na1 O2 13 2.8475(17) y
    Na2 O2 . 2.298(2) y
    Na2 O2 10_455 2.3301(18) y
    Na2 OW6 1_455 2.3480(18) y
    Na2 O4 6 2.3651(19) y
    Na2 O1 13_445 2.4103(18) y
    Se1 O2 . 1.6350(14) y
    Se1 O3 . 1.6367(14) y
    Se1 O4 . 1.6451(16) y
    Se1 O1 . 1.6481(15) y
loop_
    _geom_angle_atom_site_label_1
    _geom_angle_atom_site_label_2
    _geom_angle_atom_site_label_3
    _geom_angle_site_symmetry_1
    _geom_angle_site_symmetry_3
    _geom_angle
    _geom_angle_publ_flag
    O2 Se1 O3 . . 107.70(7) ?
    O2 Se1 O4 . . 111.23(9) ?
    O3 Se1 O4 . . 110.19(9) ?
    O2 Se1 O1 . . 109.66(8) ?
    O3 Se1 O1 . . 110.61(9) ?
    O4 Se1 O1 . . 107.47(8) ?
    OW5 Na1 O3 . 4 90.74(6) ?
    OW5 Na1 O1 . . 81.96(6) ?
    O3 Na1 O1 4 . 86.18(7) ?
    OW5 Na1 O3 . 13 165.30(6) ?
    O3 Na1 O3 4 13 78.45(5) ?
    O1 Na1 O3 . 13 106.93(7) ?
    OW5 Na1 OW5 . 4 81.63(6) ?
    O3 Na1 OW5 4 4 84.75(6) ?
    O1 Na1 OW5 . 4 161.11(7) ?
    O3 Na1 OW5 13 4 87.43(6) ?
    OW5 Na1 O4 . 1_655 90.36(7) ?
    O3 Na1 O4 4 1_655 164.16(7) ?
    O1 Na1 O4 . 1_655 109.61(5) ?
    O3 Na1 O4 13 1_655 97.35(7) ?
    OW5 Na1 O4 4 1_655 79.79(6) ?
    OW5 Na1 O2 . 13 135.50(6) ?
    O3 Na1 O2 4 13 118.59(6) ?
    O1 Na1 O2 . 13 68.66(5) ?
    O3 Na1 O2 13 13 59.17(5) ?
    OW5 Na1 O2 4 13 130.17(6) ?
    O4 Na1 O2 1_655 13 70.31(5) ?
    O2 Na2 O2 . 10_455 155.95(7) ?
    O2 Na2 OW6 . 1_455 111.92(6) ?
    O2 Na2 OW6 10_455 1_455 91.48(6) ?
    O2 Na2 O4 . 6 90.30(7) ?
    O2 Na2 O4 10_455 6 84.15(6) ?
    OW6 Na2 O4 1_455 6 89.63(6) ?
    O2 Na2 O1 . 13_445 79.12(6) ?
    O2 Na2 O1 10_455 13_445 91.76(6) ?
    OW6 Na2 O1 1_455 13_445 126.16(6) ?
    O4 Na2 O1 6 13_445 144.12(7) ?
    Se1 O1 Na2 . 13 114.37(8) ?
    Se1 O1 Na1 . . 130.73(9) ?
    Na2 O1 Na1 13 . 110.74(7) ?
    Se1 O2 Na2 . . 124.06(9) ?
    Se1 O2 Na2 . 10 137.82(10) ?
    Na2 O2 Na2 . 10 97.03(5) ?
    Se1 O2 Na1 . 13_445 89.17(6) ?
    Na2 O2 Na1 . 13_445 101.13(6) ?
    Na2 O2 Na1 10 13_445 91.96(6) ?
    Se1 O3 Na1 . 16_445 135.64(11) ?
    Se1 O3 Na1 . 13_445 103.80(7) ?
    Na1 O3 Na1 16_445 13_445 90.39(6) ?
    Se1 O4 Na2 . 6 123.44(9) ?
    Se1 O4 Na1 . 1_455 128.80(9) ?
    Na2 O4 Na1 6 1_455 97.50(6) ?
    Na1 OW5 Na1 . 16_445 91.42(7) ?
    Na1 OW5 H1 . . 123(2) ?
    Na1 OW5 H1 16_445 . 111(2) ?
    Na1 OW5 H2 . . 122(3) ?
    Na1 OW5 H2 16_445 . 100(2) ?
    H1 OW5 H2 . . 106(3) ?
    Na2 OW6 Na2 6_655 1_655 99.15(10) ?
    Na2 OW6 H3 6_655 . 121(3) ?
    Na2 OW6 H3 1_655 . 108(3) ?
loop_
    _geom_hbond_atom_site_label_D
    _geom_hbond_atom_site_label_H
    _geom_hbond_atom_site_label_A
    _geom_hbond_site_symmetry_A
    _geom_hbond_distance_DH
    _geom_hbond_distance_HA
    _geom_hbond_distance_DA
    _geom_hbond_angle_DHA
    OW5 H1 O4 13_545 0.8199(10) 2.125(9) 2.922(2) 164(3)
    OW5 H2 O3 16_545 0.8200(10) 2.082(7) 2.891(2) 169(3)
    OW6 H3 O1 6 0.8201(10) 1.898(8) 2.703(2) 167(4)
_iucr_refine_instructions_details
;
TITL Na2SeO4.1.5H2O in F2dd
CELL 0.71073    6.7533 8.6299  35.2056     90.000  90.000  90.000
ZERR   16.00   0.0008   0.0010   0.0040   0.000   0.000   0.000
LATT -4
SYMM X, -Y, -Z
SYMM 0.25+X, 0.25-Y, 0.25+Z
SYMM 0.25+X, 0.25+Y, 0.25-Z
SFAC O H NA SE
UNIT 88 48 32 16
TEMP -173
htab
acta
L.S. 4
size 0.20 0.15 0.10
BOND
FMAP 2
PLAN 20
twin
bond $H
dfix OW5 H1 0.82 0.001
dfix OW5 H2 0.82 0.001
dfix OW6 H3 0.82 0.001
eqiv $1 x+1/2, y-1/2, z
eqiv $2 x+3/4, y-1/4, -z+1/4
eqiv $3 x, -y+1/2, -z+1/2
htab OW5 O4_$1
htab OW5 O3_$2
htab OW6 O1_$3
WGHT    0.014800
BASF   0.02509
FVAR       0.14136   0.03262
SE1   4    0.457826    0.260193    0.188204    11.00000    0.00707    0.00585 =
         0.00581   -0.00019    0.00015   -0.00002
NA1   3    0.947253    0.407284    0.154993    11.00000    0.01284    0.00885 =
         0.01027    0.00036    0.00071   -0.00090
NA2   3    0.145814    0.043349    0.246559    11.00000    0.01057    0.01028 =
         0.00943   -0.00075    0.00137   -0.00178
O1    1    0.666162    0.353828    0.196420    11.00000    0.00812    0.00913 =
         0.01000   -0.00067    0.00008   -0.00280
O2    1    0.437189    0.115071    0.217795    11.00000    0.01060    0.00806 =
         0.01059    0.00455   -0.00043   -0.00133
O3    1    0.456145    0.189303    0.145085    11.00000    0.01275    0.00934 =
         0.00682   -0.00326   -0.00047   -0.00102
O4    1    0.275224    0.384459    0.193575    11.00000    0.01011    0.00926 =
         0.00911   -0.00112    0.00104    0.00346
OW5   1    0.938177    0.134995    0.147337    11.00000    0.01310    0.00956 =
         0.01294    0.00141    0.00356    0.00036
OW6   1    0.920372    0.250000    0.250000    10.50000    0.01115    0.01562 =
         0.00968    0.00357    0.00000    0.00000
H1    2    0.897640    0.076321    0.163921    11.00000   21.00000
H2    2    1.026480    0.087580    0.136362    11.00000   21.00000
H3    2    0.844337    0.232404    0.267643    11.00000   21.00000
HKLF 4
REM  test in F2dd
REM R1 =  0.0189 for   1723 Fo > 4sig(Fo)  and  0.0210 for all   1824 data
REM     89 parameters refined using      4 restraints
END
WGHT      0.0148      0.0000
REM Highest difference peak  0.909,  deepest hole -0.367,  1-sigma level  0.111
Q1    1   0.3538  0.3083  0.1915  11.00000  0.05    0.91
Q2    1   0.5620  0.3061  0.1895  11.00000  0.05    0.89
Q3    1   0.3535  0.2347  0.1876  11.00000  0.05    0.72
Q4    1   0.4537  0.1743  0.2006  11.00000  0.05    0.65
Q5    1   0.5726  0.2430  0.1870  11.00000  0.05    0.65
Q6    1   0.2464  0.3203  0.1824  11.00000  0.05    0.41
Q7    1   0.4651  0.3565  0.1987  11.00000  0.05    0.41
Q8    1   0.6841  0.3008  0.1922  11.00000  0.05    0.39
Q9    1   0.1618  0.3684  0.1921  11.00000  0.05    0.39
Q10   1   0.7509  0.3751  0.1900  11.00000  0.05    0.39
Q11   1   0.7795  0.2977  0.1984  11.00000  0.05    0.38
Q12   1   0.3711  0.4095  0.2022  11.00000  0.05    0.37
Q13   1   0.2303  0.2529  0.1999  11.00000  0.05    0.36
Q14   1   0.1769  0.3904  0.1709  11.00000  0.05    0.34
Q15   1   1.0240  0.2500  0.2500  10.50000  0.05    0.33
Q16   1   1.0528  0.3739  0.1567  11.00000  0.05    0.33
Q17   1   0.4862  0.2115  0.1711  11.00000  0.05    0.32
Q18   1   0.6719  0.3387  0.1869  11.00000  0.05    0.32
Q19   1   0.3526  0.1084  0.2128  11.00000  0.05    0.32
Q20   1   0.8453  0.3749  0.1601  11.00000  0.05    0.32
;
data_10-hydrate
_audit_creation_method     SHELXL-97
_database_code_depnum_ccdc_archive     'CCDC 1004275'
_chemical_name_systematic
;
Sodium selenate decahydrate
;
_chemical_name_common     'sodium selenate decahydrate'
_chemical_formula_moiety     'Na2 O4 Se, 10(H2 O)'
_chemical_formula_sum     'H20 Na2 O14 Se'
_chemical_formula_iupac     'Na2 O4 Se, 10H2 O'
_chemical_formula_weight     369.10
_chemical_melting_point     ?
_symmetry_cell_setting     monoclinic
_symmetry_space_group_name_H-M     'P 21/c'
_symmetry_space_group_name_Hall     '-P 2ybc'
loop_
    _symmetry_equiv_pos_as_xyz
    'x, y, z'
    '-x, y+1/2, -z+1/2'
    '-x, -y, -z'
    'x, -y-1/2, z-1/2'
_cell_length_a     11.5758(6)
_cell_length_b     10.4911(5)
_cell_length_c     12.9570(7)
_cell_angle_alpha     90.00
_cell_angle_beta     107.995(3)
_cell_angle_gamma     90.00
_cell_volume     1496.56(13)
_cell_formula_units_Z     4
_cell_measurement_reflns_used     9719
_cell_measurement_theta_min     2.681
_cell_measurement_theta_max     40.110
_cell_measurement_temperature     100(2)
_exptl_crystal_description     fragment
_exptl_crystal_colour     colourless
_exptl_crystal_size_max     0.32
_exptl_crystal_size_mid     0.18
_exptl_crystal_size_min     0.09
_exptl_crystal_density_diffrn     1.638
_exptl_crystal_density_meas     ?
_exptl_crystal_density_method     'not measured'
_exptl_crystal_F_000     752
_exptl_absorpt_coefficient_mu     2.622
_exptl_absorpt_correction_type     multi-scan
_exptl_absorpt_process_details     '(<i>SADABS</i>; Bruker, 2013)'
_exptl_absorpt_correction_T_min     0.6422
_exptl_absorpt_correction_T_max     0.7485
_exptl_special_details     ?
_diffrn_ambient_temperature     100(2)
_diffrn_radiation_type     MoK\a
_diffrn_radiation_wavelength     0.71073
_diffrn_radiation_source     'fine-focus sealed tube'
_diffrn_radiation_monochromator     graphite
_diffrn_measurement_device_type     'Bruker APEXII CCD'
_diffrn_measurement_method     '\w and \f scans'
_diffrn_detector_area_resol_mean     ?
_diffrn_reflns_number     213856
_diffrn_reflns_av_R_equivalents     0.0541
_diffrn_reflns_av_sigmaI/netI     0.0214
_diffrn_reflns_theta_min     1.85
_diffrn_reflns_theta_max     43.28
_diffrn_reflns_theta_full     43.28
_diffrn_measured_fraction_theta_max     0.998
_diffrn_measured_fraction_theta_full     0.998
_diffrn_reflns_limit_h_min     -22
_diffrn_reflns_limit_h_max     22
_diffrn_reflns_limit_k_min     -20
_diffrn_reflns_limit_k_max     20
_diffrn_reflns_limit_l_min     -24
_diffrn_reflns_limit_l_max     24
_diffrn_standards_number     0
_diffrn_standards_interval_count     .
_diffrn_standards_interval_time     .
_diffrn_standards_decay_%     ?
_refine_special_details
;
 Refinement of F^2^ against ALL reflections.  The weighted R-factor wR and
 goodness of fit S are based on F^2^, conventional R-factors R are based
 on F, with F set to zero for negative F^2^. The threshold expression of
 F^2^ > 2sigma(F^2^) is used only for calculating R-factors(gt) etc. and is
 not relevant to the choice of reflections for refinement.  R-factors based
 on F^2^ are statistically about twice as large as those based on F, and R-
 factors based on ALL data will be even larger.
;
_reflns_number_total     11218
_reflns_number_gt     9196
_reflns_threshold_expression     I>2\s(I)
_refine_ls_structure_factor_coef     Fsqd
_refine_ls_matrix_type     full
_refine_ls_R_factor_all     0.0341
_refine_ls_R_factor_gt     0.0206
_refine_ls_wR_factor_gt     0.0427
_refine_ls_wR_factor_ref     0.0458
_refine_ls_goodness_of_fit_ref     1.052
_refine_ls_restrained_S_all     1.051
_refine_ls_number_reflns     11218
_refine_ls_number_parameters     215
_refine_ls_number_restraints     20
_refine_ls_hydrogen_treatment     constr
_refine_ls_weighting_scheme     calc
_refine_ls_weighting_details
         'calc w=1/[\s^2^(Fo^2^)+(0.0170P)^2^+0.2899P] where P=(Fo^2^+2Fc^2^)/3'
_atom_sites_solution_hydrogens     geom
_atom_sites_solution_primary     direct
_atom_sites_solution_secondary     difmap
_refine_ls_shift/su_max     0.006
_refine_ls_shift/su_mean     0.000
_refine_diff_density_max     0.479
_refine_diff_density_min     -0.521
_refine_ls_extinction_method     none
_refine_ls_extinction_coef     ?
loop_
    _atom_type_symbol
    _atom_type_description
    _atom_type_scat_dispersion_real
    _atom_type_scat_dispersion_imag
    _atom_type_scat_source
    'O' 'O' 0.0106 0.0060
                         'International Tables Vol C Tables 4.2.6.8 and 6.1.1.4'
    'H' 'H' 0.0000 0.0000
                         'International Tables Vol C Tables 4.2.6.8 and 6.1.1.4'
    'Na' 'Na' 0.0362 0.0249
                         'International Tables Vol C Tables 4.2.6.8 and 6.1.1.4'
    'Se' 'Se' -0.0929 2.2259
                         'International Tables Vol C Tables 4.2.6.8 and 6.1.1.4'
_computing_data_collection     'APEX2 (Bruker, 2013)'
_computing_cell_refinement     'SAINT-Plus (Bruker, 2013)'
_computing_data_reduction     'SAINT-Plus (Bruker, 2013)'
_computing_structure_solution     'SHELXS97 (Sheldrick, 2008)'
_computing_structure_refinement     'SHELXL97 (Sheldrick, 2008)'
_computing_molecular_graphics     'ATOMS (Dowty, 2006)'
_computing_publication_material     'publCIF (Westrip, 2010)'
loop_
    _atom_site_type_symbol
    _atom_site_label
    _atom_site_fract_x
    _atom_site_fract_y
    _atom_site_fract_z
    _atom_site_U_iso_or_equiv
    _atom_site_adp_type
    _atom_site_calc_flag
    _atom_site_refinement_flags
    _atom_site_occupancy
    _atom_site_symmetry_multiplicity
    _atom_site_disorder_assembly
    _atom_site_disorder_group
    Se Se1 0.752121(5) 0.139467(5) 0.740658(4) 0.007230(10)
                                                          Uani d . 1 1 . .
    Na Na1 0.74307(2) -0.24486(3) 0.97851(2) 0.01112(5) Uani d . 1 1 . .
    Na Na2 0.75630(2) -0.11228(3) 0.23666(2) 0.01081(4) Uani d . 1 1 . .
    O O1 0.86910(4) 0.19770(5) 0.83551(4) 0.01211(7) Uani d . 1 1 . .
    O O21 0.73195(4) 0.21974(4) 0.62765(4) 0.01245(8) Uani d . 1 1 . .
    O O31 0.63136(4) 0.15034(5) 0.78083(4) 0.01257(7) Uani d . 1 1 . .
    O O41 0.77699(5) -0.00971(4) 0.71826(4) 0.01330(8) Uani d . 1 1 . .
    O OW5 0.85363(4) -0.21683(5) 0.85304(4) 0.01236(7) Uani d D 1 1 . .
    O OW6 0.64473(4) -0.27987(5) 0.11583(4) 0.01269(8) Uani d D 1 1 . .
    O OW7 0.87675(5) 0.03985(5) 0.36196(4) 0.01443(8) Uani d D 1 1 . .
    O OW8 0.87052(5) -0.42968(5) 0.05311(4) 0.01472(8) Uani d D 1 1 . .
    O OW9 0.88112(4) -0.10907(5) 0.11623(4) 0.01306(8) Uani d D 1 1 . .
    O OW10 0.61813(4) -0.39325(5) 0.84832(4) 0.01310(8) Uani d D 1 1 . .
    O OW11 0.61541(5) -0.06034(5) 0.91589(4) 0.01584(9) Uani d D 1 1 . .
    O OW12 0.63321(5) 0.04187(5) 0.11747(4) 0.01397(8) Uani d D 1 1 . .
    O OW13 0.09783(5) -0.14961(5) 0.94520(4) 0.01473(8) Uani d D 1 1 . .
    O OW14 0.39997(5) -0.34873(5) 0.08502(4) 0.01467(8) Uani d D 1 1 . .
    H H5A 0.8345(13) -0.1472(6) 0.8240(11) 0.0412(9) Uiso d D 1 1 . .
    H H5B 0.9267(3) -0.2110(14) 0.8845(10) 0.0412(9) Uiso d D 1 1 . .
    H H6A 0.5712(2) -0.2905(14) 0.1003(11) 0.0412(9) Uiso d D 1 1 . .
    H H6B 0.6722(13) -0.3481(7) 0.1436(11) 0.0412(9) Uiso d D 1 1 . .
    H H7A 0.8618(13) 0.1162(3) 0.3535(12) 0.0412(9) Uiso d D 1 1 . .
    H H7B 0.8709(12) 0.0169(13) 0.4206(5) 0.0412(9) Uiso d D 1 1 . .
    H H8A 0.8415(11) -0.4602(12) 0.0978(8) 0.0412(9) Uiso d D 1 1 . .
    H H8B 0.9440(2) -0.4401(13) 0.0788(10) 0.0412(9) Uiso d D 1 1 . .
    H H9A 0.9508(4) -0.1364(12) 0.1394(11) 0.0412(9) Uiso d D 1 1 . .
    H H9B 0.8892(13) -0.0359(5) 0.0973(11) 0.0412(9) Uiso d D 1 1 . .
    H H10A 0.6143(13) -0.4669(4) 0.8683(11) 0.0412(9) Uiso d D 1 1 . .
    H H10B 0.5473(4) -0.3767(12) 0.8146(10) 0.0412(9) Uiso d D 1 1 . .
    H H11A 0.6205(12) -0.0062(10) 0.8719(8) 0.0412(9) Uiso d D 1 1 . .
    H H11B 0.6254(12) -0.0213(11) 0.9728(6) 0.0412(9) Uiso d D 1 1 . .
    H H12A 0.6618(12) 0.1138(5) 0.1205(12) 0.0412(9) Uiso d D 1 1 . .
    H H12B 0.5615(3) 0.0506(13) 0.1131(11) 0.0412(9) Uiso d D 1 1 . .
    H H13A 0.1146(13) -0.1610(13) 1.0108(2) 0.0412(9) Uiso d D 1 1 . .
    H H13B 0.1423(10) -0.1952(11) 0.9226(10) 0.0412(9) Uiso d D 1 1 . .
    H H14A 0.3586(11) -0.3337(13) 0.0224(4) 0.0412(9) Uiso d D 1 1 . .
    H H14B 0.3809(12) -0.2944(10) 0.1223(9) 0.0412(9) Uiso d D 1 1 . .
loop_
    _atom_site_aniso_label
    _atom_site_aniso_U_11
    _atom_site_aniso_U_22
    _atom_site_aniso_U_33
    _atom_site_aniso_U_12
    _atom_site_aniso_U_13
    _atom_site_aniso_U_23
    Se1 0.00796(2) 0.00652(2) 0.00716(2) 0.00002(2) 0.002280(10)
                                                               0.00003(2)
    Na1 0.01190(11) 0.01128(11) 0.01052(11) -0.00036(9) 0.00396(9) -0.00045(8)
    Na2 0.01176(11) 0.01011(10) 0.01050(10) 0.00016(9) 0.00333(8) 0.00013(8)
    O1 0.00993(17) 0.01300(18) 0.01144(17) -0.00124(14) 0.00041(14) -0.00188(14)
    O21 0.0162(2) 0.01156(18) 0.00963(17) 0.00085(15) 0.00404(15) 0.00315(14)
    O31 0.00980(17) 0.0156(2) 0.01373(18) -0.00012(15) 0.00571(14) -0.00071(15)
    O41 0.0190(2) 0.00658(16) 0.01498(19) 0.00140(15) 0.00617(16) -0.00054(14)
    OW5 0.01162(18) 0.01215(18) 0.01230(18) -0.00102(15) 0.00222(14) 0.00144(14)
    OW6 0.01137(18) 0.01229(19) 0.01431(19) -0.00005(15) 0.00381(15) 0.00107(14)
    OW7 0.0160(2) 0.01212(19) 0.01404(19) -0.00039(16) 0.00291(16) 0.00042(15)
    OW8 0.01307(19) 0.0172(2) 0.0149(2) 0.00141(16) 0.00583(16) 0.00232(16)
    OW9 0.01073(18) 0.01301(18) 0.0154(2) 0.00022(14) 0.00393(15) 0.00012(15)
    OW10 0.01081(18) 0.01338(18) 0.01408(19) -0.00065(15) 0.00237(15)
                                                                     0.00038(15)
    OW11 0.0166(2) 0.0150(2) 0.0176(2) 0.00205(17) 0.00788(17) 0.00367(16)
    OW12 0.01201(19) 0.01201(19) 0.0171(2) -0.00065(15) 0.00339(16) 0.00122(15)
    OW13 0.01312(19) 0.0176(2) 0.01342(19) 0.00137(16) 0.00410(15) 0.00051(16)
    OW14 0.0148(2) 0.0152(2) 0.01333(19) 0.00127(16) 0.00335(15) -0.00077(15)
_geom_special_details
;
 All esds (except the esd in the dihedral angle between two l.s. planes)
 are estimated using the full covariance matrix.  The cell esds are taken
 into account individually in the estimation of esds in distances, angles
 and torsion angles; correlations between esds in cell parameters are only
 used when they are defined by crystal symmetry.  An approximate (isotropic)
 treatment of cell esds is used for estimating esds involving l.s. planes.
;
loop_
    _geom_bond_atom_site_label_1
    _geom_bond_atom_site_label_2
    _geom_bond_site_symmetry_2
    _geom_bond_distance
    _geom_bond_publ_flag
    Na1 OW5 . 2.3776(6) y
    Na1 OW6 1_556 2.4181(6) y
    Na1 OW11 . 2.4184(6) y
    Na1 OW10 . 2.4194(6) y
    Na1 OW8 1_556 2.4473(6) y
    Na1 OW9 1_556 2.4507(6) y
    Na2 OW12 . 2.3814(6) y
    Na2 OW5 4 2.3891(6) y
    Na2 OW7 . 2.3935(6) y
    Na2 OW9 . 2.4325(6) y
    Na2 OW6 . 2.4415(6) y
    Na2 OW10 4 2.4667(6) y
    Se1 O41 . 1.6335(5) y
    Se1 O31 . 1.6394(5) y
    Se1 O1 . 1.6398(5) y
    Se1 O21 . 1.6421(5) y
loop_
    _geom_angle_atom_site_label_1
    _geom_angle_atom_site_label_2
    _geom_angle_atom_site_label_3
    _geom_angle_site_symmetry_1
    _geom_angle_site_symmetry_3
    _geom_angle
    _geom_angle_publ_flag
    O41 Se1 O31 . . 109.72(2) ?
    O41 Se1 O1 . . 109.88(3) ?
    O31 Se1 O1 . . 108.89(2) ?
    O41 Se1 O21 . . 108.50(2) ?
    O31 Se1 O21 . . 110.31(2) ?
    O1 Se1 O21 . . 109.53(2) ?
    OW5 Na1 OW6 . 1_556 175.60(2) ?
    OW5 Na1 OW11 . . 94.230(19) ?
    OW6 Na1 OW11 1_556 . 89.467(19) ?
    OW5 Na1 OW10 . . 86.270(19) ?
    OW6 Na1 OW10 1_556 . 95.70(2) ?
    OW11 Na1 OW10 . . 96.28(2) ?
    OW5 Na1 OW8 . 1_556 88.961(19) ?
    OW6 Na1 OW8 1_556 1_556 87.276(19) ?
    OW11 Na1 OW8 . 1_556 176.39(2) ?
    OW10 Na1 OW8 . 1_556 85.59(2) ?
    OW5 Na1 OW9 . 1_556 93.341(19) ?
    OW6 Na1 OW9 1_556 1_556 84.368(19) ?
    OW11 Na1 OW9 . 1_556 88.42(2) ?
    OW10 Na1 OW9 . 1_556 175.30(2) ?
    OW8 Na1 OW9 1_556 1_556 89.72(2) ?
    OW12 Na2 OW5 . 4 171.87(2) ?
    OW12 Na2 OW7 . . 95.37(2) ?
    OW5 Na2 OW7 4 . 90.57(2) ?
    OW12 Na2 OW9 . . 85.96(2) ?
    OW5 Na2 OW9 4 . 99.063(19) ?
    OW7 Na2 OW9 . . 95.10(2) ?
    OW12 Na2 OW6 . . 88.92(2) ?
    OW5 Na2 OW6 4 . 85.252(19) ?
    OW7 Na2 OW6 . . 175.61(2) ?
    OW9 Na2 OW6 . . 84.260(19) ?
    OW12 Na2 OW10 . 4 89.884(19) ?
    OW5 Na2 OW10 4 4 84.965(19) ?
    OW7 Na2 OW10 . 4 86.209(19) ?
    OW9 Na2 OW10 . 4 175.74(2) ?
    OW6 Na2 OW10 . 4 94.743(19) ?
    Na1 OW5 Na2 . 4_556 95.178(19) ?
    Na1 OW5 H5A . . 107.3(10) ?
    Na2 OW5 H5A 4_556 . 111.8(10) ?
    Na1 OW5 H5B . . 111.1(10) ?
    Na2 OW5 H5B 4_556 . 125.7(10) ?
    H5A OW5 H5B . . 104.6(14) ?
    Na1 OW6 Na2 1_554 . 94.959(19) ?
    Na1 OW6 H6A 1_554 . 122.0(10) ?
    Na2 OW6 H6A . . 124.0(10) ?
    Na1 OW6 H6B 1_554 . 104.4(10) ?
    Na2 OW6 H6B . . 106.9(10) ?
    H6A OW6 H6B . . 102.8(13) ?
    Na2 OW7 H7A . . 120.4(10) ?
    Na2 OW7 H7B . . 103.6(10) ?
    H7A OW7 H7B . . 109.7(14) ?
    Na1 OW8 H8A 1_554 . 105.1(10) ?
    Na1 OW8 H8B 1_554 . 133.6(10) ?
    H8A OW8 H8B . . 105.2(13) ?
    Na2 OW9 Na1 . 1_554 94.36(2) ?
    Na2 OW9 H9A . . 118.2(10) ?
    Na1 OW9 H9A 1_554 . 114.2(10) ?
    Na2 OW9 H9B . . 110.5(10) ?
    Na1 OW9 H9B 1_554 . 115.8(10) ?
    H9A OW9 H9B . . 104.3(13) ?
    Na1 OW10 Na2 . 4_556 92.153(19) ?
    Na1 OW10 H10A . . 117.7(10) ?
    Na2 OW10 H10A 4_556 . 108.3(10) ?
    Na1 OW10 H10B . . 121.3(10) ?
    Na2 OW10 H10B 4_556 . 113.9(10) ?
    H10A OW10 H10B . . 103.0(13) ?
    Na1 OW11 H11A . . 128.3(10) ?
    Na1 OW11 H11B . . 101.3(10) ?
    H11A OW11 H11B . . 105.1(13) ?
    Na2 OW12 H12A . . 116.2(10) ?
    Na2 OW12 H12B . . 120.7(10) ?
    H12A OW12 H12B . . 106.6(13) ?
    H13A OW13 H13B . . 108.1(13) ?
    H14A OW14 H14B . . 105.5(13) ?
loop_
    _geom_hbond_atom_site_label_D
    _geom_hbond_atom_site_label_H
    _geom_hbond_atom_site_label_A
    _geom_hbond_site_symmetry_A
    _geom_hbond_distance_DH
    _geom_hbond_distance_HA
    _geom_hbond_distance_DA
    _geom_hbond_angle_DHA
    OW5 H5A O41 . 0.8197(10) 1.959(4) 2.7570(7) 164.1(14)
    OW5 H5B OW13 1_655 0.8198(10) 1.999(4) 2.7980(7) 164.7(14)
    OW6 H6A OW14 . 0.8198(10) 2.024(3) 2.8301(7) 167.5(14)
    OW6 H6B O41 4 0.8199(10) 1.977(4) 2.7791(7) 165.9(15)
    OW7 H7A O1 4_565 0.8198(10) 1.971(4) 2.7727(7) 165.6(14)
    OW7 H7B OW8 4_556 0.8198(10) 1.946(3) 2.7542(7) 168.3(14)
    OW8 H8A O41 4 0.8198(10) 1.952(4) 2.7544(7) 165.9(14)
    OW8 H8B OW7 2_745 0.8197(10) 1.9883(13) 2.8076(7) 178.0(14)
    OW9 H9A O1 3_756 0.8201(10) 2.109(3) 2.9152(7) 167.5(14)
    OW9 H9B OW13 3_656 0.8199(10) 2.0408(15) 2.8596(7) 176.6(14)
    OW10 H10A OW14 3_646 0.8199(10) 2.0489(13) 2.8686(7) 178.3(15)
    OW10 H10B O31 2_646 0.8199(10) 2.0750(18) 2.8920(7) 174.4(14)
    OW11 H11A O31 . 0.8198(10) 2.049(3) 2.8604(7) 170.5(14)
    OW11 H11B OW12 1_556 0.8199(10) 1.964(3) 2.7716(8) 168.4(14)
    OW12 H12A O21 4_565 0.8199(10) 1.9161(13) 2.7359(7) 178.7(14)
    OW12 H12B OW11 3_656 0.8198(10) 1.967(2) 2.7818(7) 172.5(14)
    OW13 H13A O1 3_657 0.8197(10) 1.979(2) 2.7932(7) 171.7(14)
    OW13 H13B O21 2_646 0.8199(10) 1.981(3) 2.7931(7) 170.4(14)
    OW14 H14A O21 2_645 0.8197(10) 1.9837(19) 2.8002(7) 174.0(14)
    OW14 H14B O31 3_656 0.8199(10) 1.998(3) 2.8061(7) 168.5(14)
_iucr_refine_instructions_details
;
TITL Na2SeO4.10H2O in P2(1)/c
CELL 0.71073  11.5758  10.4911  12.9570  90.000 107.995  90.000
ZERR    4.00   0.0006   0.0005   0.0007   0.000   0.003   0.000
LATT  1
SYMM -X, 0.5+Y, 0.5-Z
SFAC O H NA SE
UNIT 56 80 8 4
TEMP -173.100
dfix OW5 H5a 0.82 0.001
dfix OW5 H5b 0.82 0.001
dfix OW6 H6a 0.82 0.001
dfix OW6 H6b 0.82 0.001
dfix OW7 H7a 0.82 0.001
dfix OW7 H7b 0.82 0.001
dfix OW8 H8a 0.82 0.001
dfix OW8 H8b 0.82 0.001
dfix OW9 H9a 0.82 0.001
dfix OW9 H9b 0.82 0.001
dfix OW10 H10a 0.82 0.001
dfix OW10 H10b 0.82 0.001
dfix OW11 H11a 0.82 0.001
dfix OW11 H11b 0.82 0.001
dfix OW12 H12a 0.82 0.001
dfix OW12 H12b 0.82 0.001
dfix OW13 H13a 0.82 0.001
dfix OW13 H13b 0.82 0.001
dfix OW14 H14a 0.82 0.001
dfix OW14 H14b 0.82 0.001
eqiv $1 x+1, y, z
eqiv $2 x, -y-1/2, z-1/2
eqiv $3 x, -y-1/2, z+1/2
eqiv $4 -x+2, y-1/2, -z+1/2
eqiv $5 -x+2, -y, -z+1
eqiv $6 -x+1, -y, -z+1
eqiv $7 -x+1, -y+1, -z+1
eqiv $8 -x+1, y-1/2, -z+3/2
eqiv $9 x, y, z+1
eqiv $10 x, -y+1/2, z-1/2
eqiv $11 -x+1, -y, -z+2
eqiv $12 -x+1, y-1/2, -z+1/2
eqiv $13 -x+1, -y-1, -z+1
htab  OW5 O14
htab  OW5 OW13_$1
htab  OW6 OW14
htab  OW6 O14_$2
htab  OW7 O1_$10
htab  OW7 OW8_$3
htab  OW8 O14_$2
htab  OW8 OW7_$4
htab  OW9 O1_$5
htab  OW9 OW13_$6
htab  OW10 OW14_$13
htab  OW10 O31_$8
htab  OW11 O31
htab  OW11 OW12_$9
htab  OW12 O21_$10
htab  OW12 OW11_$6
htab  OW13 O1_$11
htab  OW13 O21_$8
htab  OW14 O21_$12
htab  OW14 O31_$6
acta
L.S. 4
BOND
FMAP 2
PLAN 20
bond $H
htab
WGHT    0.017000    0.289900
FVAR       0.12225   0.04117
SE1   4    0.752121    0.139467    0.740658    11.00000    0.00796    0.00652 =
         0.00716    0.00003    0.00228    0.00002
NA1   3    0.743066   -0.244861    0.978513    11.00000    0.01190    0.01128 =
         0.01052   -0.00045    0.00396   -0.00036
NA2   3    0.756298   -0.112279    0.236659    11.00000    0.01176    0.01011 =
         0.01050    0.00013    0.00333    0.00016
O1    1    0.869098    0.197701    0.835514    11.00000    0.00993    0.01300 =
         0.01144   -0.00188    0.00041   -0.00124
O21   1    0.731950    0.219743    0.627649    11.00000    0.01619    0.01156 =
         0.00963    0.00315    0.00404    0.00085
O31   1    0.631355    0.150345    0.780825    11.00000    0.00980    0.01560 =
         0.01373   -0.00071    0.00571   -0.00012
O41   1    0.776990   -0.009714    0.718256    11.00000    0.01898    0.00658 =
         0.01498   -0.00054    0.00617    0.00140
OW5   1    0.853628   -0.216827    0.853042    11.00000    0.01162    0.01215 =
         0.01230    0.00144    0.00222   -0.00102
OW6   1    0.644730   -0.279868    0.115825    11.00000    0.01137    0.01229 =
         0.01431    0.00107    0.00381   -0.00005
OW7   1    0.876753    0.039850    0.361962    11.00000    0.01597    0.01212 =
         0.01404    0.00042    0.00291   -0.00039
OW8   1    0.870517   -0.429676    0.053107    11.00000    0.01307    0.01724 =
         0.01488    0.00232    0.00583    0.00141
OW9   1    0.881124   -0.109068    0.116233    11.00000    0.01073    0.01301 =
         0.01537    0.00012    0.00393    0.00022
OW10  1    0.618129   -0.393251    0.848323    11.00000    0.01081    0.01338 =
         0.01408    0.00038    0.00237   -0.00065
OW11  1    0.615407   -0.060342    0.915888    11.00000    0.01664    0.01502 =
         0.01763    0.00367    0.00788    0.00205
OW12  1    0.633214    0.041874    0.117466    11.00000    0.01201    0.01201 =
         0.01714    0.00122    0.00339   -0.00065
OW13  1    0.097834   -0.149609    0.945200    11.00000    0.01312    0.01765 =
         0.01342    0.00051    0.00410    0.00137
OW14  1    0.399975   -0.348726    0.085023    11.00000    0.01479    0.01522 =
         0.01333   -0.00077    0.00335    0.00127
H5A   2    0.834528   -0.147239    0.824021    11.00000   21.00000
H5B   2    0.926681   -0.211000    0.884531    11.00000   21.00000
H6A   2    0.571176   -0.290509    0.100317    11.00000   21.00000
H6B   2    0.672249   -0.348067    0.143629    11.00000   21.00000
H7A   2    0.861758    0.116207    0.353489    11.00000   21.00000
H7B   2    0.870885    0.016882    0.420610    11.00000   21.00000
H8A   2    0.841484   -0.460205    0.097849    11.00000   21.00000
H8B   2    0.944034   -0.440097    0.078766    11.00000   21.00000
H9A   2    0.950762   -0.136386    0.139372    11.00000   21.00000
H9B   2    0.889182   -0.035913    0.097269    11.00000   21.00000
H10A  2    0.614350   -0.466864    0.868297    11.00000   21.00000
H10B  2    0.547295   -0.376726    0.814553    11.00000   21.00000
H11A  2    0.620452   -0.006215    0.871851    11.00000   21.00000
H11B  2    0.625356   -0.021346    0.972816    11.00000   21.00000
H12A  2    0.661801    0.113795    0.120526    11.00000   21.00000
H12B  2    0.561478    0.050596    0.113078    11.00000   21.00000
H13A  2    0.114608   -0.160968    1.010779    11.00000   21.00000
H13B  2    0.142316   -0.195194    0.922649    11.00000   21.00000
H14A  2    0.358650   -0.333676    0.022420    11.00000   21.00000
H14B  2    0.380880   -0.294413    0.122260    11.00000   21.00000
HKLF 4
REM  same_coor in P2(1)/c
REM R1 =  0.0206 for   9196 Fo > 4sig(Fo)  and  0.0341 for all  11218 data
REM    215 parameters refined using     20 restraints
END
WGHT      0.0170      0.2899
REM Highest difference peak  0.479,  deepest hole -0.521,  1-sigma level  0.075
Q1    1   0.6406  0.0049  0.0685  11.00000  0.05    0.48
Q2    1   0.5446 -0.0515  0.8928  11.00000  0.05    0.45
Q3    1   0.7503 -0.0457  0.7229  11.00000  0.05    0.44
Q4    1   0.6793  0.1412  0.7805  11.00000  0.05    0.40
Q5    1   0.8053  0.1519  0.7769  11.00000  0.05    0.39
Q6    1   0.8385 -0.1347  0.1108  11.00000  0.05    0.38
Q7    1   0.7656  0.0639  0.7277  11.00000  0.05    0.37
Q8    1   0.8494  0.1743  0.8742  11.00000  0.05    0.37
Q9    1   0.6340  0.1430  0.7330  11.00000  0.05    0.36
Q10   1   0.6972  0.1410  0.7463  11.00000  0.05    0.36
Q11   1   0.9364  0.0353  0.3937  11.00000  0.05    0.35
Q12   1   0.8702 -0.1318  0.0687  11.00000  0.05    0.35
Q13   1   0.7466  0.1721  0.6836  11.00000  0.05    0.34
Q14   1   0.8723 -0.4501  0.0010  11.00000  0.05    0.34
Q15   1   0.8210  0.1546  0.8285  11.00000  0.05    0.33
Q16   1   0.8453 -0.2355  0.8110  11.00000  0.05    0.33
Q17   1   0.6501 -0.3624  0.8853  11.00000  0.05    0.32
Q18   1   0.6716  0.2482  0.6150  11.00000  0.05    0.32
Q19   1   0.6604  0.1444  0.8262  11.00000  0.05    0.31
Q20   1   0.8557  0.2531  0.8234  11.00000  0.05    0.31
;
data_global
_journal_date_recd_electronic     2014-05-02
_journal_date_accepted     2014-05-21
_journal_name_full     'Acta Crystallographica, Section E'
_journal_year     2014
_journal_volume     70
_journal_issue      8
_journal_page_first     54
_journal_page_last     57
_journal_paper_category     GI
_journal_paper_doi     10.1107/S1600536814011799
_journal_coeditor_code     HB0010
_publ_contact_author_name     'Matthias Weil'
_publ_contact_author_address
;
Institute for Chemical Technologies and Analytics
Division of Structural Chemistry
Vienna University of Technology
Getreidemarkt 9/164-SC
A-1060 Vienna
Austria
;
_publ_contact_author_email     'mweil@mail.zserv.tuwien.ac.at'
_publ_contact_author_fax     '+43 1 58801 17199'
_publ_contact_author_phone     '+43 1 58801 17122'
_publ_section_title
;
Crystal structures of Na~2~SeO~4~\\cdot1.5H~2~O and Na~2~SeO~4~.10H~2~O
;
loop_
    _publ_author_name
    _publ_author_footnote
    _publ_author_address
    'Weil, Matthias' .
;
Institute for Chemical Technologies and Analytics
Division of Structural Chemistry
Vienna University of Technology
Getreidemarkt 9/164-SC
A-1060 Vienna
Austria
;
    'Bonneau, Barbara' .
;
IUT Bordeaux 1
15 Rue Naudet
33175 Gradignan
France
;
_publ_section_synopsis     .
