# Supplementary material for: Crystal structures of Na2SeO4·1.5H2O and Na2SeO4·10H2O
Source: Acta Crystallogr Sect E Struct Rep Online. 2014 Jul 19;70(Pt 8):54–7. doi: 10.1107/S1600536814011799 (PMC4158548; doi:10.1107/S1600536814011799)
Supplement: Supplementary file 2 [file e-70-00054-1.5-hydratesup2.hkl]

# 
# h,k,l, Fc-squared, Fo-squared, sigma(Fo-squared) and status flag 
# 
data_1.5-hydrate
_shelx_title ' test in F2dd' 
_shelx_refln_list_code          4 
_shelx_F_calc_maximum      703.69 
_exptl_crystal_F_000      1648.00 
_reflns_d_resolution_high  0.6560 
 
loop_ 
 _symmetry_equiv_pos_as_xyz 
 'x, y, z' 
 'x, -y, -z' 
 'x+1/4, -y+1/4, z+1/4' 
 'x+1/4, y+1/4, -z+1/4' 
 'x, y+1/2, z+1/2' 
 'x, -y+1/2, -z+1/2' 
 'x+1/4, -y+3/4, z+3/4' 
 'x+1/4, y+3/4, -z+3/4' 
 'x+1/2, y, z+1/2' 
 'x+1/2, -y, -z+1/2' 
 'x+3/4, -y+1/4, z+3/4' 
 'x+3/4, y+1/4, -z+3/4' 
 'x+1/2, y+1/2, z' 
 'x+1/2, -y+1/2, -z' 
 'x+3/4, -y+3/4, z+1/4' 
 'x+3/4, y+3/4, -z+1/4' 
 
_cell_length_a     6.7533 
_cell_length_b     8.6299 
_cell_length_c    35.2056 
_cell_angle_alpha  90.000 
_cell_angle_beta   90.000 
_cell_angle_gamma  90.000 
 
_shelx_F_squared_multiplier     1.000 
 
loop_ 
 _refln_index_h 
 _refln_index_k 
 _refln_index_l 
 _refln_F_squared_calc 
 _refln_F_squared_meas 
 _refln_F_squared_sigma 
 _refln_observed_status 
  -8   0   0    56536.08    55960.38   2053.48 o 
  -4   0   0   495185.31   493332.31  15129.69 o 
   4   0   0   468858.91   482668.94  15443.73 o 
   8   0   0    45692.14    45831.90   3046.29 o 
  -6   2   0    55190.55    54428.00   1366.45 o 
  -2   2   0   306426.88   304029.59   8286.83 o 
   2   2   0   295954.56   300299.66   6797.96 o 
   6   2   0    51056.70    50146.44   2073.15 o 
  -8   4   0    23297.97    24272.36   1277.79 o 
  -4   4   0    30194.10    30831.22    805.20 o 
   0   4   0    11801.33    10421.19    320.26 o 
   4   4   0    29044.20    29117.56    829.32 o 
   8   4   0    28933.77    30042.57   1443.91 o 
  -6   6   0    62658.88    59757.63   2997.74 o 
  -2   6   0   147004.67   150388.22   3422.89 o 
   2   6   0   141690.03   144820.17   3992.92 o 
   6   6   0    57502.07    54883.43   2295.72 o 
  -4   8   0    48997.30    48969.49   1561.85 o 
   0   8   0    81632.83    79407.04   2310.61 o 
   4   8   0    49795.34    51414.68   1680.42 o 
  -6  10   0     9652.12    10605.19   1241.64 o 
  -2  10   0     6915.27     7340.26    528.37 o 
   2  10   0    11294.36     9618.57    750.17 o 
   6  10   0    13100.59    14033.41   1380.26 o 
   0  12   0     6400.36     7217.34    765.42 o 
  -9   1   1    15611.71    16881.36    626.62 o 
  -7   1   1    21147.62    20313.16    478.91 o 
  -5   1   1    56359.45    55466.11    988.99 o 
  -3   1   1    45586.13    44722.45    738.57 o 
  -1   1   1    98488.28   103743.91   1721.14 o 
   1   1   1   101027.73   104578.58   1666.19 o 
   3   1   1    41914.54    42330.91    798.06 o 
   5   1   1    60750.16    59632.73   1509.23 o 
   7   1   1    19291.03    19498.61    762.22 o 
   9   1   1    17209.66    18074.56    791.37 o 
  -9   3   1    16707.99    17858.56    727.53 o 
  -7   3   1    26344.58    25852.12    692.90 o 
  -5   3   1    53309.91    52596.33   1066.05 o 
  -3   3   1    69632.32    70619.54   1166.91 o 
  -1   3   1   110086.10   111724.63   1964.60 o 
   1   3   1   116823.76   120230.89   2357.23 o 
   3   3   1    71937.81    72175.54   1211.78 o 
   5   3   1    51326.13    51096.63   1112.70 o 
   7   3   1    30203.17    29825.68    961.07 o 
   9   3   1    15199.43    15526.40    756.60 o 
  -9   5   1     7286.54     8084.86    535.74 o 
  -7   5   1    23810.83    23572.61    822.30 o 
  -5   5   1     5093.93     5057.54    248.75 o 
  -3   5   1    82399.12    83622.71   1817.15 o 
  -1   5   1    38322.97    38266.38    644.05 o 
   1   5   1    31077.71    31344.99    742.92 o 
   3   5   1    87226.53    88345.59   1695.28 o 
   5   5   1     5335.79     5688.03    358.80 o 
   7   5   1    22927.98    22974.88    880.60 o 
   9   5   1     8635.28     9281.87    621.58 o 
  -7   7   1     7525.56     7080.41    542.80 o 
  -5   7   1    20976.00    21140.47    579.03 o 
  -3   7   1     5348.85     5007.19    219.31 o 
  -1   7   1    24579.59    23811.21    595.43 o 
   1   7   1    23347.83    23223.79    585.89 o 
   3   7   1     5852.98     5800.89    362.30 o 
   5   7   1    19019.64    19237.96    762.62 o 
   7   7   1     8781.06     9263.48    560.44 o 
  -7   9   1     6280.16     8247.79    699.80 o 
  -5   9   1    11006.23    10940.99    563.63 o 
  -3   9   1    13389.52    13289.13    478.96 o 
  -1   9   1    14215.09    13581.29    461.33 o 
   1   9   1    13863.42    13326.67    994.04 o 
   3   9   1    13112.74    12895.32    620.57 o 
   5   9   1    12021.76    12674.53    808.52 o 
   7   9   1     5990.16     6284.37    619.08 o 
  -5  11   1     7944.82     7854.66    625.96 o 
  -3  11   1     8622.19     8141.09    417.91 o 
  -1  11   1    11624.42    11911.34    647.78 o 
   1  11   1    15542.44    16122.35    714.05 o 
   3  11   1     6734.02     7235.17    522.04 o 
   5  11   1     9868.35     9569.85    716.52 o 
 -10   0   2    25184.92    29432.84   1464.51 o 
  -6   0   2   107240.11   104527.31   2483.33 o 
  -2   0   2   124328.25   122588.99   2742.48 o 
   2   0   2   124844.06   125223.28   3259.85 o 
   6   0   2   107585.41   105348.30   3729.80 o 
  -8   2   2    29289.02    29555.48    766.28 o 
  -6   2   2     1591.85     1673.77    139.86 o 
  -4   2   2    65555.16    64929.78   1117.73 o 
  -2   2   2    14557.96    17141.92    339.20 o 
   0   2   2    78658.44    83754.56   1878.72 o 
   2   2   2    14491.88    17011.61    309.96 o 
   4   2   2    69891.97    70261.30   1232.99 o 
   6   2   2     1819.86     2008.86    262.03 o 
   8   2   2    28601.43    28735.98   1032.33 o 
  -8   4   2      131.54      -77.45    168.71 o 
  -6   4   2    17351.92    16837.41    629.70 o 
  -4   4   2     1496.43     1755.80    117.86 o 
  -2   4   2    48095.51    47999.07    805.76 o 
   0   4   2     4764.19     5085.14    143.37 o 
   2   4   2    52693.05    53614.86   1013.79 o 
   4   4   2     1435.21     1759.34    154.06 o 
   6   4   2    19468.29    19473.69    711.51 o 
   8   4   2      337.14      408.64    246.22 o 
  -8   6   2    13552.78    14012.86    644.65 o 
  -6   6   2     1779.92     2189.42    276.53 o 
  -4   6   2    38363.37    37906.38    922.49 o 
  -2   6   2    13593.51    12893.54    323.83 o 
   0   6   2    73726.82    73922.93   1344.90 o 
   2   6   2    13519.11    13459.51    378.55 o 
   4   6   2    38263.39    37880.67    897.23 o 
   6   6   2     1230.12     1218.29    265.56 o 
   8   6   2    13037.20    13451.50    697.27 o 
  -6   8   2    18486.08    19395.82    825.72 o 
  -4   8   2    13078.90    12879.47    442.24 o 
  -2   8   2    42288.13    41128.44    941.76 o 
   0   8   2    22685.19    21479.62    576.67 o 
   2   8   2    38717.32    38053.24   1161.86 o 
   4   8   2    13282.17    14111.98    506.69 o 
   6   8   2    15975.34    16056.52    753.42 o 
  -6  10   2     3541.81     3099.61    558.53 o 
  -4  10   2    14563.15    13741.61    615.39 o 
  -2  10   2     2322.83     2169.97    242.13 o 
   0  10   2    23507.60    22962.67    855.54 o 
   2  10   2     2401.97     2782.90    354.30 o 
   4  10   2    11220.15    11496.84    513.33 o 
   6  10   2     4147.64     4036.34    449.73 o 
  -4  12   2     6015.21     6421.37    953.87 o 
  -2  12   2    12557.10    13570.64    709.39 o 
   0  12   2     6231.82     6275.02    514.98 o 
   2  12   2    11916.20    12050.57    669.09 o 
  -9   1   3     2782.42     2790.49    293.29 o 
  -7   1   3     4673.85     4780.23    226.09 o 
  -5   1   3     6371.16     5792.10    198.68 o 
  -3   1   3    23994.90    23544.96    423.11 o 
  -1   1   3    25286.04    26974.38    430.08 o 
   1   1   3    23007.87    24469.54    468.80 o 
   3   1   3    28856.29    28135.43    615.56 o 
   5   1   3     6411.86     5883.64    367.76 o 
   7   1   3     5508.80     5439.08    401.26 o 
   9   1   3     2234.44     2330.46    357.34 o 
  -9   3   3     1099.01     1118.10    267.89 o 
  -7   3   3     4381.37     4417.71    268.11 o 
  -5   3   3     6784.71     6457.74    232.70 o 
  -3   3   3     1012.03     1091.61     90.70 o 
  -1   3   3     2447.85     2493.12     90.23 o 
   1   3   3     4767.70     4607.21    469.43 o 
   3   3   3      215.50      292.37     63.94 o 
   5   3   3     6562.93     5953.93    300.11 o 
   7   3   3     5243.74     5225.00    397.95 o 
   9   3   3     1151.95     1423.25    314.59 o 
  -9   5   3     8938.17     9842.65    580.53 o 
  -7   5   3     9557.44     9343.51    482.74 o 
  -5   5   3     7149.28     6427.38    320.46 o 
  -3   5   3    17673.29    16976.85    414.00 o 
  -1   5   3      176.35      217.80     67.13 o 
   1   5   3     1075.78     1240.20    109.85 o 
   3   5   3    18349.69    18136.21    471.30 o 
   5   5   3     9248.09     9008.95    440.04 o 
   7   5   3     9332.49     8461.64    520.82 o 
   9   5   3     9633.80    10857.90    654.97 o 
  -7   7   3     3809.94     3673.29    360.63 o 
  -5   7   3    13745.60    14313.89    470.87 o 
  -3   7   3     1679.88     1606.67    148.04 o 
  -1   7   3    12692.06    12234.13    408.63 o 
   1   7   3    17344.91    16632.42    433.84 o 
   3   7   3     1793.39     1872.39    253.22 o 
   5   7   3    17148.73    16439.16    666.25 o 
   7   7   3     3975.48     4411.99    426.57 o 
  -7   9   3     4660.70     5289.84    845.77 o 
  -5   9   3     5359.86     5419.71    418.48 o 
  -3   9   3     7609.16     7294.10    360.20 o 
  -1   9   3     9619.06     9183.52    372.93 o 
   1   9   3     8046.79     8016.83    471.25 o 
   3   9   3     9617.46     9903.16    517.23 o 
   5   9   3     5880.32     5837.09    466.16 o 
   7   9   3     4561.39     5237.65    720.42 o 
  -5  11   3    11543.08    12622.35    746.21 o 
  -3  11   3    13393.52    14132.52    546.65 o 
  -1  11   3    15044.23    14614.86    809.84 o 
   1  11   3    13663.65    13626.10    683.44 o 
   3  11   3    14143.20    14903.88    831.64 o 
   5  11   3     9932.43    10692.11    957.24 o 
  -8   0   4     8462.01     8331.67    517.11 o 
  -4   0   4    22135.08    20792.91    591.52 o 
   0   0   4      646.33      648.13     61.72 o 
   4   0   4    21892.20    21560.72    730.28 o 
   8   0   4     8489.45     7848.24    706.18 o 
 -10   2   4      630.22      547.50    444.91 o 
  -8   2   4      349.94      351.21    160.26 o 
  -6   2   4     4695.86     4587.50    239.19 o 
  -4   2   4     2559.88     2156.32    131.63 o 
  -2   2   4    18823.55    18256.71    384.01 o 
   0   2   4    30196.24    33887.23    565.31 o 
   2   2   4    18561.00    17856.28    345.96 o 
   4   2   4     3104.58     2867.11    121.98 o 
   6   2   4     4577.19     4792.45    349.81 o 
   8   2   4      160.44      265.26    241.17 o 
  -8   4   4      284.43      324.46    199.68 o 
  -6   4   4      950.15      908.79    191.67 o 
  -4   4   4     7819.43     7679.60    223.96 o 
  -2   4   4     1051.59     1034.81     81.72 o 
   0   4   4    22995.79    22429.65    417.57 o 
   2   4   4     2287.93     2231.05    146.76 o 
   4   4   4     7675.59     7895.01    266.06 o 
   6   4   4     1859.19     2058.94    261.87 o 
   8   4   4      256.43      413.29    231.40 o 
  -8   6   4     8024.91     7714.07    500.43 o 
  -6   6   4      233.45      343.48    189.45 o 
  -4   6   4    11147.72    10140.68    350.64 o 
  -2   6   4      507.99      581.89     95.71 o 
   0   6   4     2946.90     2961.17    147.94 o 
   2   6   4      487.44      502.96    127.59 o 
   4   6   4    10223.58     9966.73    385.33 o 
   6   6   4      212.28      277.23    206.90 o 
   8   6   4     8038.15     7938.57    553.90 o 
  -6   8   4    16575.70    17474.62    693.17 o 
  -4   8   4     1449.87     1302.15    186.99 o 
  -2   8   4    31534.53    30446.62    760.39 o 
   0   8   4      498.61      727.18    141.35 o 
   2   8   4    29986.60    29874.78    957.14 o 
   4   8   4     1467.76     1666.24    227.63 o 
   6   8   4    15112.25    16211.10    747.55 o 
  -6  10   4     1583.70     2217.44    492.12 o 
  -4  10   4     7671.33     7814.10    497.89 o 
  -2  10   4      746.21      833.50    189.59 o 
   0  10   4    15072.98    14574.48    657.05 o 
   2  10   4      789.24      747.64    262.03 o 
   4  10   4     9412.30    10136.75    471.84 o 
   6  10   4     1611.99     1767.26    351.27 o 
  -4  12   4      452.33      432.90    483.44 o 
  -2  12   4    10575.48    10784.82    643.38 o 
   0  12   4     1310.25     1011.58    302.68 o 
   2  12   4    11960.34    12526.00    667.70 o 
   4  12   4      477.33      655.10    687.13 o 
  -9   1   5      639.40      510.40    194.24 o 
  -7   1   5     2916.34     2804.12    229.35 o 
  -5   1   5     3803.05     3514.80    173.73 o 
  -3   1   5     8187.92     8811.11    204.90 o 
  -1   1   5     9842.51    10301.64    199.36 o 
   1   1   5     9969.39    10257.82    262.94 o 
   3   1   5    11377.71    11945.81    317.17 o 
   5   1   5     5003.07     4632.64    195.61 o 
   7   1   5     4227.66     4386.87    369.80 o 
   9   1   5      741.23      969.50    300.62 o 
  -9   3   5     7544.96     8395.25    514.74 o 
  -7   3   5    16875.94    16356.68    547.67 o 
  -5   3   5    30502.82    28375.76    654.90 o 
  -3   3   5    98768.05    99171.62   1653.52 o 
  -1   3   5   115224.50   122241.45   1947.85 o 
   1   3   5   116260.34   122880.15   2116.01 o 
   3   3   5    92261.54    93705.50   1502.84 o 
   5   3   5    29679.29    28503.21    622.17 o 
   7   3   5    13832.07    13655.58    635.23 o 
   9   3   5     7456.40     8054.79    569.31 o 
  -9   5   5     2294.44     2628.13    349.24 o 
  -7   5   5     4623.91     4237.91    354.23 o 
  -5   5   5    18831.68    17985.86    644.95 o 
  -3   5   5    34764.42    33679.77    670.73 o 
  -1   5   5    39179.98    39775.96    723.41 o 
   1   5   5    40902.20    41422.77    771.86 o 
   3   5   5    30412.39    30742.28    732.76 o 
   5   5   5    16243.09    15145.83    538.38 o 
   7   5   5     4213.23     4054.33    391.08 o 
   9   5   5     1782.00     1786.71    366.18 o 
  -7   7   5     3148.97     3348.06    351.90 o 
  -5   7   5     2835.59     2832.86    251.52 o 
  -3   7   5    15965.57    15569.89    407.64 o 
  -1   7   5    21179.28    20805.46    465.27 o 
   1   7   5    16059.76    15616.02    537.07 o 
   3   7   5    18908.40    17803.14    633.41 o 
   5   7   5     1099.03     1038.40    250.68 o 
   7   7   5     4063.02     4033.67    420.20 o 
  -7   9   5     2166.04     2120.44    611.06 o 
  -5   9   5     4361.34     4943.90    452.22 o 
  -3   9   5     5835.40     5700.55    323.29 o 
  -1   9   5    16136.20    15901.70    501.96 o 
   1   9   5    14846.09    14529.94    546.10 o 
   3   9   5     5999.12     6056.48    433.02 o 
   5   9   5     4096.88     4166.01    417.34 o 
   7   9   5     1789.72     2365.55    545.51 o 
  -5  11   5     9151.15     9327.53   1182.58 o 
  -3  11   5     6809.78     6863.48    390.23 o 
  -1  11   5    10686.82    10174.45    506.17 o 
   1  11   5    11544.31    11205.40    598.39 o 
   3  11   5     5540.68     5975.84    488.29 o 
   5  11   5     8747.69     9624.03    907.35 o 
 -10   0   6    15995.16    16624.97   1118.27 o 
  -6   0   6    62833.34    61992.82   1534.32 o 
  -2   0   6   291183.34   288168.91   6215.84 o 
   2   0   6   281231.03   277699.09   7377.15 o 
   6   0   6    58310.32    57446.86   3401.86 o 
 -10   2   6     1863.67     2593.37    670.61 o 
  -8   2   6    10948.79    11394.86    434.13 o 
  -6   2   6     1636.60     1423.68    164.42 o 
  -4   2   6    56410.02    55527.16    918.60 o 
  -2   2   6     8693.59     9913.67    233.41 o 
   0   2   6   152530.30   161494.06   2541.41 o 
   2   2   6     8607.07     9892.83    225.86 o 
   4   2   6    51359.71    51705.08   1018.73 o 
   6   2   6     1929.93     1933.76    222.88 o 
   8   2   6    11742.91    11458.82    606.97 o 
  -8   4   6     3881.62     3991.48    363.23 o 
  -6   4   6     8522.89     8852.62    436.51 o 
  -4   4   6    23193.58    22005.93    469.62 o 
  -2   4   6    40922.86    41902.71    691.45 o 
   0   4   6    48738.84    51828.84    872.95 o 
   2   4   6    41771.01    43469.37    807.21 o 
   4   4   6    22003.43    20614.13    457.41 o 
   6   4   6     9322.50     9250.45    469.60 o 
   8   4   6     3496.80     3346.94    388.37 o 
  -8   6   6    13876.25    15017.13    669.84 o 
  -6   6   6     4295.12     4386.60    345.65 o 
  -4   6   6    32046.28    31864.83    755.79 o 
  -2   6   6    34795.71    33991.10    661.59 o 
   0   6   6    43107.89    43030.29    835.43 o 
   2   6   6    34746.99    35054.04    863.02 o 
   4   6   6    33916.55    33008.40    799.48 o 
   6   6   6     3786.26     3701.66    370.35 o 
   8   6   6    14156.91    15119.89    864.51 o 
  -6   8   6    14894.20    15901.28    672.57 o 
  -4   8   6     1636.25     1705.00    199.66 o 
  -2   8   6     7351.56     6955.19    324.95 o 
   0   8   6     1486.13     1842.67    182.34 o 
   2   8   6     8940.19     9219.50    391.88 o 
   4   8   6     3171.26     3381.56    276.91 o 
   6   8   6    16127.99    16812.08    745.13 o 
  -6  10   6     5208.97     5687.70    958.38 o 
  -4  10   6     5742.09     5301.38    426.47 o 
  -2  10   6     4785.79     4837.55    310.04 o 
   0  10   6     1568.65     1462.17    233.95 o 
   2  10   6     4300.13     4208.50    397.44 o 
   4  10   6     7236.89     7706.05    512.03 o 
   6  10   6     5054.99     5655.09    583.39 o 
  -2  12   6     5494.61     5642.46    428.97 o 
   0  12   6    11527.22    12194.14    657.26 o 
   2  12   6     6814.80     6680.39    526.56 o 
   4  12   6     9436.83    10248.87   1319.71 o 
  -9   1   7    11792.53    11935.21    506.19 o 
  -7   1   7    13072.28    12713.01    394.67 o 
  -5   1   7    65310.16    63802.48   1089.88 o 
  -3   1   7    35870.07    35292.64    552.50 o 
  -1   1   7   128965.57   136996.34   2019.25 o 
   1   1   7   129799.51   137767.78   2543.29 o 
   3   1   7    30123.05    30049.26    694.35 o 
   5   1   7    61972.47    61379.67   1285.10 o 
   7   1   7    13148.23    12568.70    590.25 o 
   9   1   7    10898.70    10783.60    629.28 o 
  -9   3   7    11447.77    12455.62    605.36 o 
  -7   3   7    35023.89    32788.91    995.22 o 
  -5   3   7    16767.74    16372.85    446.23 o 
  -3   3   7   141364.97   138012.53   2574.75 o 
  -1   3   7    87767.80    89827.53   1318.78 o 
   1   3   7    83177.93    84055.74   1659.75 o 
   3   3   7   144280.61   145205.83   2330.00 o 
   5   3   7    17264.04    16745.95    423.77 o 
   7   3   7    33704.83    32584.46   1064.94 o 
   9   3   7    11976.43    12335.35   1065.03 o 
  -9   5   7     7357.36     7397.74    591.48 o 
  -7   5   7    16777.60    15552.04    657.69 o 
  -5   5   7    30579.14    29841.00    770.51 o 
  -3   5   7    36902.76    36712.10    751.43 o 
  -1   5   7    68137.16    69591.70   1186.52 o 
   1   5   7    69676.76    70954.34   1269.15 o 
   3   5   7    38581.89    37964.15    832.00 o 
   5   5   7    28001.02    27013.81    791.94 o 
   7   5   7    18640.47    18399.07    749.58 o 
   9   5   7     5322.00     5766.64    535.99 o 
  -7   7   7    17126.41    18216.39    850.30 o 
  -5   7   7    18671.28    17598.08    608.85 o 
  -3   7   7    32204.00    30951.17    633.92 o 
  -1   7   7    26635.99    26121.37    584.86 o 
   1   7   7    26718.86    26083.66    721.57 o 
   3   7   7    28450.76    28467.83    803.45 o 
   5   7   7    21489.25    22511.62    698.36 o 
   7   7   7    12693.70    12804.57    679.24 o 
  -7   9   7     5637.08     6938.34    931.85 o 
  -5   9   7    22627.45    23238.83   1004.44 o 
  -3   9   7     8658.92     8373.63    381.66 o 
  -1   9   7    18323.62    18447.11    635.93 o 
   1   9   7    20964.54    20653.79    652.64 o 
   3   9   7     6982.12     7941.12    481.81 o 
   5   9   7    23319.07    24752.06    931.57 o 
   7   9   7     5933.31     6867.26    781.89 o 
  -5  11   7     4340.00     4304.75    598.72 o 
  -3  11   7    10231.35     9937.70    521.18 o 
  -1  11   7     7822.77     7500.11    439.08 o 
   1  11   7     6191.94     6267.26    483.46 o 
   3  11   7    12923.56    14071.24    673.64 o 
   5  11   7     2974.72     3656.10    624.04 o 
  -8   0   8    37390.07    38085.31   1295.62 o 
  -4   0   8    97705.35    94579.28   2358.64 o 
   0   0   8   134412.38   149235.27   3813.72 o 
   4   0   8   114966.42   113663.84   2823.51 o 
   8   0   8    37036.72    35758.94   1698.05 o 
 -10   2   8    25616.44    28081.67   2053.88 o 
  -8   2   8      699.45      871.29    185.13 o 
  -6   2   8    75618.63    74739.76   1572.01 o 
  -4   2   8     2825.34     2844.48    126.08 o 
  -2   2   8    68393.79    67555.28   1184.61 o 
   0   2   8       36.09      -49.45     49.45 o 
   2   2   8    83417.27    80873.88   1329.29 o 
   4   2   8     2832.87     2747.21    149.58 o 
   6   2   8    83064.04    85216.59   1932.09 o 
   8   2   8      707.08     1062.58    272.56 o 
  -8   4   8    51185.02    53220.15   1526.92 o 
  -6   4   8     5853.25     5680.20    355.70 o 
  -4   4   8    79736.22    81108.36   1617.23 o 
  -2   4   8    17706.08    17407.66    332.88 o 
   0   4   8    36704.48    36491.74    641.37 o 
   2   4   8    17708.03    17485.83    431.41 o 
   4   4   8    83859.52    85494.63   1446.48 o 
   6   4   8     5843.25     5901.47    387.88 o 
   8   4   8    53548.45    53835.77   1617.12 o 
  -8   6   8     1350.95     1509.52    269.15 o 
  -6   6   8    45769.70    45975.67   1307.96 o 
  -4   6   8     1951.70     1758.97    179.99 o 
  -2   6   8    91832.75    91506.33   1536.19 o 
   0   6   8      778.05      803.63    101.52 o 
   2   6   8    89271.17    88748.02   1974.31 o 
   4   6   8     1948.71     1933.79    182.40 o 
   6   6   8    44524.91    45509.47   1384.74 o 
   8   6   8     1348.15     1277.67    308.63 o 
  -6   8   8     1632.78     1917.55    288.46 o 
  -4   8   8    37880.55    38945.57    913.34 o 
  -2   8   8     5877.63     5625.35    290.98 o 
   0   8   8    88037.68    85983.45   1945.25 o 
   2   8   8     5903.05     5657.87    323.18 o 
   4   8   8    37890.29    37960.23   1055.15 o 
   6   8   8     1668.93     1784.69    307.10 o 
  -6  10   8     9632.53     9337.54   1192.59 o 
  -4  10   8       26.86       19.16    205.88 o 
  -2  10   8    30569.29    29675.02    903.37 o 
   0  10   8      158.19      146.66    169.31 o 
   2  10   8    30702.51    31100.24   1040.19 o 
   4  10   8       34.59      -57.63    197.71 o 
   6  10   8    10688.42    11996.51    928.31 o 
  -2  12   8      700.05      749.33    244.18 o 
   0  12   8    18225.70    17431.01    797.37 o 
   2  12   8      696.73      503.72    300.00 o 
  -9   1   9    12823.97    13068.81    537.27 o 
  -7   1   9    23111.43    22204.50    552.14 o 
  -5   1   9    70478.14    69041.97   1200.56 o 
  -3   1   9    50920.85    50405.67    813.93 o 
  -1   1   9   145866.70   151801.41   2136.33 o 
   1   1   9   147677.22   154491.09   3093.94 o 
   3   1   9    46314.38    45819.43    831.95 o 
   5   1   9    70712.19    71096.84   1427.67 o 
   7   1   9    20763.24    20751.92    801.62 o 
   9   1   9    11582.53    12036.25    655.84 o 
  -9   3   9    10870.23    10727.14    682.61 o 
  -7   3   9    14937.16    14671.83    527.42 o 
  -5   3   9     8260.20     7754.18    301.39 o 
  -3   3   9    55003.58    54853.77   1005.00 o 
  -1   3   9    16344.34    15786.32    288.41 o 
   1   3   9    16301.64    15522.75    363.26 o 
   3   3   9    56449.20    56544.64    977.06 o 
   5   3   9    10137.72     9974.20    303.42 o 
   7   3   9    14832.67    14870.98    643.00 o 
   9   3   9    11929.48    12712.37    668.73 o 
  -9   5   9     8072.70     9076.80   1080.99 o 
  -7   5   9    17562.96    17296.83    736.37 o 
  -5   5   9    32378.05    31890.57    819.24 o 
  -3   5   9    32036.38    31458.08    642.79 o 
  -1   5   9    52775.07    53100.31   1013.42 o 
   1   5   9    56339.67    56313.75    953.18 o 
   3   5   9    31967.32    30787.46    662.48 o 
   5   5   9    30568.42    29857.09    762.53 o 
   7   5   9    19704.26    19409.05    770.45 o 
   9   5   9     7226.56     7478.38    820.03 o 
  -7   7   9    26326.17    27352.62    939.77 o 
  -5   7   9    21030.07    20347.32    632.67 o 
  -3   7   9    56910.87    56773.37   1134.20 o 
  -1   7   9    69173.27    68195.34   1235.87 o 
   1   7   9    59436.93    59141.98   1472.17 o 
   3   7   9    61304.57    59828.49   1380.67 o 
   5   7   9    18956.37    18596.19    663.78 o 
   7   7   9    24949.89    25741.29    999.69 o 
  -7   9   9     6334.23     6626.06    918.84 o 
  -5   9   9    22184.50    22667.63    979.37 o 
  -3   9   9    13445.01    12833.89    471.73 o 
  -1   9   9    28453.18    26942.05    820.11 o 
   1   9   9    30207.38    28841.60    825.98 o 
   3   9   9    12053.13    11741.19    591.37 o 
   5   9   9    21501.14    22395.95    883.11 o 
   7   9   9     6560.73     7164.32    778.98 o 
  -5  11   9     7574.37     7596.12    760.36 o 
  -3  11   9    15834.53    15206.26    630.03 o 
  -1  11   9    15491.82    13948.29    597.91 o 
   1  11   9    18020.16    17263.78    727.90 o 
   3  11   9    13652.87    13400.21    689.41 o 
   5  11   9     8120.29    10328.93    901.97 o 
  -6   0  10     6169.98     5886.94    327.66 o 
  -2   0  10     6601.35     7110.57    217.60 o 
   6   0  10     8287.38     8232.71    595.61 o 
  -8   2  10    11407.59    11423.86    433.36 o 
  -6   2  10     7688.40     7480.07    307.30 o 
  -4   2  10    59565.71    58414.51    950.17 o 
  -2   2  10    14716.35    15375.28    302.91 o 
   0   2  10   136899.95   141807.63   2396.05 o 
   2   2  10    14452.95    14543.42    337.04 o 
   4   2  10    52921.21    51834.91   1050.76 o 
   6   2  10     7421.05     7121.18    363.48 o 
   8   2  10    11593.65    12395.67    622.07 o 
  -8   4  10     1234.17     1244.86    253.19 o 
  -6   4  10    31968.58    31211.95    818.44 o 
  -4   4  10     2125.24     2237.32    167.62 o 
  -2   4  10   186419.36   190025.61   2958.72 o 
   0   4  10      732.50      804.36     75.02 o 
   2   4  10   184983.30   184535.92   3508.09 o 
   4   4  10     2349.59     2311.12    146.60 o 
   6   4  10    29061.54    28288.02    843.74 o 
   8   4  10     1308.84     1066.08    281.76 o 
  -8   6  10    12268.53    12429.64    617.18 o 
  -6   6  10     1777.57     1934.09    274.44 o 
  -4   6  10    20557.84    20264.39    572.86 o 
  -2   6  10     2365.66     2476.02    150.40 o 
   0   6  10    21872.05    21431.84    481.15 o 
   2   6  10     3371.04     3357.78    232.38 o 
   4   6  10    24726.34    24212.39    568.82 o 
   6   6  10     2515.98     2626.40    324.13 o 
   8   6  10    13668.58    14820.92    716.36 o 
  -6   8  10    24567.49    24720.39    880.18 o 
  -4   8  10     8561.78     8025.60    399.59 o 
  -2   8  10    13038.46    12358.66    439.66 o 
   0   8  10    11722.44    11101.01    447.59 o 
   2   8  10    14505.99    14118.59    529.21 o 
   4   8  10     8924.75     8997.28    450.72 o 
   6   8  10    26224.38    26535.94   1022.48 o 
  -4  10  10    19897.71    21178.75    827.49 o 
  -2  10  10     7363.30     7678.06    431.08 o 
   0  10  10    14606.57    13640.44    556.23 o 
   2  10  10     7017.79     7247.83    490.35 o 
   4  10  10    20437.49    21739.36    870.15 o 
   6  10  10     5036.76     5506.08    694.81 o 
  -2  12  10     3362.68     3361.36    368.97 o 
   0  12  10     3292.34     2947.88    398.61 o 
   2  12  10     5073.75     5030.51    477.62 o 
  -9   1  11     3282.93     3675.24    324.97 o 
  -7   1  11     4624.57     4402.87    262.06 o 
  -5   1  11    27205.61    25986.44    530.30 o 
  -3   1  11    23784.03    23058.68    388.93 o 
  -1   1  11   104842.02   111151.45   1587.62 o 
   1   1  11   106766.97   113901.14   2098.74 o 
   3   1  11    20674.34    20349.56    463.15 o 
   5   1  11    27048.49    25963.36    627.51 o 
   7   1  11     3333.04     3181.84    343.99 o 
   9   1  11     2702.39     2717.12    379.28 o 
  -9   3  11      615.85      622.58    293.82 o 
  -7   3  11     2309.25     2644.64    251.13 o 
  -5   3  11     5834.77     5303.94    237.45 o 
  -3   3  11    14042.69    13643.62    332.12 o 
  -1   3  11    23311.96    24701.84    403.38 o 
   1   3  11    17627.52    18432.05    537.41 o 
   3   3  11    14935.34    14584.03    326.98 o 
   5   3  11     3320.72     3016.63    187.56 o 
   7   3  11     2798.17     2818.74    285.46 o 
   9   3  11      834.28      566.84    272.58 o 
  -9   5  11     1272.42     1316.70    545.50 o 
  -7   5  11     5542.31     5249.71    394.95 o 
  -5   5  11     7542.79     7191.60    381.80 o 
  -3   5  11    14611.18    14042.42    358.45 o 
  -1   5  11    17571.72    17958.36    411.12 o 
   1   5  11    18460.04    18309.84    384.49 o 
   3   5  11    13328.43    12969.83    367.94 o 
   5   5  11     5984.86     5967.24    273.40 o 
   7   5  11     6574.49     6131.83    448.46 o 
   9   5  11     1519.11     1874.13    510.19 o 
  -7   7  11     9986.31     9716.07    523.56 o 
  -5   7  11    10855.02    10773.97    448.86 o 
  -3   7  11    38686.69    37851.62    851.12 o 
  -1   7  11    47257.84    46728.04    931.78 o 
   1   7  11    46421.87    45594.76   1128.39 o 
   3   7  11    37163.09    36334.53    879.75 o 
   5   7  11    11179.60    10992.24    481.91 o 
   7   7  11     7880.22     7867.41    549.07 o 
  -7   9  11     3219.01     3751.93    740.18 o 
  -5   9  11    12201.68    12367.40    682.50 o 
  -3   9  11     9565.38     9926.28    450.07 o 
  -1   9  11    23900.23    22792.05    727.93 o 
   1   9  11    24089.66    23135.49    723.75 o 
   3   9  11     8051.16     8187.59    495.59 o 
   5   9  11    11207.73    11570.32    605.83 o 
   7   9  11     2209.68     2799.56    708.65 o 
  -5  11  11     3323.88     3191.42    768.70 o 
  -3  11  11     3635.32     3838.37    418.23 o 
  -1  11  11     2344.08     2578.55    309.12 o 
   1  11  11     3096.09     3031.28    376.39 o 
   3  11  11     2875.69     2807.39    390.40 o 
   5  11  11     3659.77     4133.91    639.21 o 
  -8   0  12      513.85      577.13    287.84 o 
  -4   0  12    11120.78    10951.38    391.42 o 
   0   0  12     6510.67     5591.15    251.89 o 
   4   0  12    11784.93    10874.48    460.92 o 
   8   0  12      472.04      345.14    331.45 o 
  -8   2  12     1604.92     1653.47    244.32 o 
  -6   2  12     5472.10     5183.59    265.17 o 
  -4   2  12    10271.31     9560.58    263.28 o 
  -2   2  12    11499.77    11591.19    257.56 o 
   0   2  12   105807.89   125438.08   2134.81 o 
   2   2  12    12107.50    12168.61    293.25 o 
   4   2  12     9916.82     9258.08    282.11 o 
   6   2  12     5795.31     5717.77    329.53 o 
   8   2  12     1120.51     1198.26    255.13 o 
  -8   4  12     3148.41     3136.33    339.62 o 
  -6   4  12     9978.20     9858.66    410.55 o 
  -4   4  12     2985.53     2813.56    181.58 o 
  -2   4  12    41493.95    42207.66    743.10 o 
   0   4  12    13313.78    13669.91    296.61 o 
   2   4  12    41343.42    42599.91    829.06 o 
   4   4  12     3352.42     3415.40    187.27 o 
   6   4  12     9727.03     9202.38    371.11 o 
   8   4  12     3308.93     3303.58    385.18 o 
  -8   6  12     6670.95     7332.75    491.06 o 
  -6   6  12       45.28      -14.03    180.30 o 
  -4   6  12     7855.95     7732.93    348.22 o 
  -2   6  12      371.57      539.42    108.88 o 
   0   6  12     3677.39     3826.00    207.58 o 
   2   6  12      351.91      361.17    120.83 o 
   4   6  12     7545.64     7082.64    325.36 o 
   6   6  12       62.05      113.42    208.75 o 
   8   6  12     7830.93     8186.90    559.73 o 
  -6   8  12     5009.86     4702.49    398.55 o 
  -4   8  12      798.58      750.27    196.70 o 
  -2   8  12     9911.77    10306.10    387.78 o 
   0   8  12     4992.31     4786.86    305.85 o 
   2   8  12     8760.42     8509.20    405.54 o 
   4   8  12      688.51      911.75    221.04 o 
   6   8  12     4407.80     4899.24    434.30 o 
  -4  10  12    16946.40    17383.32    741.39 o 
  -2  10  12      609.54      833.64    221.03 o 
   0  10  12    32647.33    31738.25    939.00 o 
   2  10  12      571.25      301.58    232.92 o 
   4  10  12    16351.32    17640.63    776.34 o 
   6  10  12      136.19      171.48    359.35 o 
  -2  12  12    10611.07    10493.09    553.85 o 
   0  12  12       19.39       -3.30    310.24 o 
   2  12  12    11625.48    11153.87    779.35 o 
  -9   1  13     2318.57     2499.61    295.17 o 
  -7   1  13      946.46      992.22    197.89 o 
  -5   1  13     8086.15     7937.58    272.19 o 
  -3   1  13     2360.87     2336.02    133.05 o 
  -1   1  13     8080.78     8309.21    202.80 o 
   1   1  13    10656.37    11051.15    306.54 o 
   3   1  13     2332.49     2155.74    126.22 o 
   5   1  13    10760.54    10267.28    327.18 o 
   7   1  13      499.68      735.22    204.55 o 
   9   1  13     3130.85     4383.13    438.37 o 
  -9   3  13     3368.39     3439.09    447.61 o 
  -7   3  13     2953.25     2656.93    262.55 o 
  -5   3  13    23214.02    22445.60    553.12 o 
  -3   3  13     2550.54     2729.82    139.22 o 
  -1   3  13    19532.84    19898.64    345.04 o 
   1   3  13    20144.25    20335.08    454.40 o 
   3   3  13     1609.34     1517.56    111.15 o 
   5   3  13    22160.09    20818.63    521.90 o 
   7   3  13     3365.36     3849.24    317.03 o 
   9   3  13     2730.21     3164.48    404.17 o 
  -9   5  13     4074.36     4484.10    840.77 o 
  -7   5  13     7244.81     7015.53    446.99 o 
  -5   5  13     1754.36     1850.75    236.54 o 
  -3   5  13    10704.17    10391.88    313.77 o 
  -1   5  13     1370.77     1345.02    111.47 o 
   1   5  13      355.52      396.79    111.72 o 
   3   5  13    12208.33    11765.49    334.48 o 
   5   5  13     2086.40     2029.66    184.56 o 
   7   5  13     7757.41     7780.41    497.52 o 
   9   5  13     4305.99     5865.86    986.90 o 
  -7   7  13    14859.12    14690.80    668.15 o 
  -5   7  13     6367.34     6863.82    429.10 o 
  -3   7  13    17232.13    16589.29    470.30 o 
  -1   7  13     6453.13     6390.59    254.98 o 
   1   7  13     5830.64     5753.04    307.10 o 
   3   7  13    20346.17    20431.96    550.46 o 
   5   7  13     6484.44     6624.81    389.22 o 
   7   7  13    16231.27    16480.57    733.93 o 
  -7   9  13     6378.25     7571.42   1006.42 o 
  -5   9  13     9232.92     9882.12    534.71 o 
  -3   9  13     8618.14     8432.16    437.66 o 
  -1   9  13    12137.25    11609.46    492.09 o 
   1   9  13    11289.27    11466.19    498.54 o 
   3   9  13    10432.27    11002.38    485.27 o 
   5   9  13     9918.93    10799.63    531.46 o 
  -3  11  13     2624.12     2576.25    376.44 o 
  -1  11  13     3007.53     3110.53    328.20 o 
   1  11  13     4624.62     4604.30    444.68 o 
   3  11  13     1604.46     1885.41    358.74 o 
  -6   0  14    16807.35    15961.63    697.20 o 
  -2   0  14     8774.07     9058.08    297.48 o 
   6   0  14    22381.80    22043.15   1423.80 o 
  -8   2  14    20457.27    20999.15    686.60 o 
  -6   2  14     1536.42     1393.25    177.07 o 
  -4   2  14    40471.16    40659.91    885.14 o 
  -2   2  14    11731.64    11819.71    240.48 o 
   0   2  14    28914.65    29545.54    526.35 o 
   2   2  14    11679.03    11465.04    289.39 o 
   4   2  14    44124.30    43476.45    849.72 o 
   6   2  14     1757.60     1752.79    189.24 o 
   8   2  14    19712.59    20493.23    733.55 o 
  -8   4  14     4537.96     4821.02    401.56 o 
  -6   4  14    44798.09    44375.22   1079.31 o 
  -4   4  14    15411.74    15218.55    421.87 o 
  -2   4  14   113700.57   118489.05   1781.78 o 
   0   4  14    17997.54    19477.23    392.39 o 
   2   4  14   113561.45   114197.13   2251.91 o 
   4   4  14    14986.13    14664.65    404.47 o 
   6   4  14    42454.50    41048.13    999.84 o 
   8   4  14     4148.84     4529.18    435.99 o 
  -8   6  14     8305.80     8806.47    533.13 o 
  -6   6  14     2494.57     3080.67    419.50 o 
  -4   6  14    24193.14    24084.54    675.84 o 
  -2   6  14    13782.45    13001.41    366.71 o 
   0   6  14    41596.93    41425.53    890.76 o 
   2   6  14    14831.79    14197.53    421.97 o 
   4   6  14    23744.02    22784.10    582.90 o 
   6   6  14     2761.90     3083.86    364.06 o 
   8   6  14     8258.23     8366.74    566.40 o 
  -6   8  14     8051.98     8200.38    487.39 o 
  -4   8  14     2112.76     1950.80    251.23 o 
  -2   8  14    23032.59    23259.50    573.71 o 
   0   8  14      228.78      283.73    163.05 o 
   2   8  14    21786.75    21420.54    687.28 o 
   4   8  14     4109.59     4217.80    325.15 o 
   6   8  14     7935.09     7806.15    520.08 o 
  -4  10  14    19393.34    18736.35    770.17 o 
  -2  10  14     8858.13     8853.34    459.47 o 
   0  10  14    34351.94    34556.30   1006.05 o 
   2  10  14     8257.36     8308.45    517.33 o 
   4  10  14    17063.95    17409.86    913.88 o 
   6  10  14     8577.71    10841.41   1366.25 o 
  -2  12  14    14690.43    15253.81   1713.32 o 
   0  12  14    11580.48    11769.27    791.48 o 
   2  12  14    13543.31    14344.11   1506.88 o 
  -9   1  15    11038.79    11861.66    542.83 o 
  -7   1  15    26284.02    25485.26    741.61 o 
  -5   1  15    37306.73    36383.78    806.13 o 
  -3   1  15    43034.15    42448.83    700.82 o 
  -1   1  15    50980.83    51710.08    827.82 o 
   1   1  15    45177.06    45812.62    962.08 o 
   3   1  15    44422.45    43474.71    830.70 o 
   5   1  15    36188.65    35494.35    759.91 o 
   7   1  15    25622.73    24871.24    787.69 o 
   9   1  15    11045.91    11739.81    567.96 o 
  -9   3  15     8595.55     9311.08    649.17 o 
  -7   3  15    10321.45     9891.77    451.13 o 
  -5   3  15    19991.41    19765.41    543.24 o 
  -3   3  15     6823.75     6582.89    207.45 o 
  -1   3  15    22768.65    23839.12    458.07 o 
   1   3  15    31258.89    31175.90    627.75 o 
   3   3  15     9923.84     9303.66    355.46 o 
   5   3  15    23131.00    22668.33    534.91 o 
   7   3  15    14453.91    14741.67    617.31 o 
   9   3  15     8374.30     8095.45    567.66 o 
  -9   5  15     9287.41    10494.09   1192.09 o 
  -7   5  15    15154.11    14943.93    631.48 o 
  -5   5  15    10545.14    10077.26    490.72 o 
  -3   5  15    52855.73    52922.11   1007.46 o 
  -1   5  15    30893.62    31655.98    607.31 o 
   1   5  15    31530.63    31940.29    711.36 o 
   3   5  15    53504.62    51597.54   1028.08 o 
   5   5  15    14481.97    14686.36    420.28 o 
   7   5  15    13495.64    13146.77    647.11 o 
   9   5  15    10924.69    10887.95   1254.15 o 
  -7   7  15    11514.33    11364.60    583.23 o 
  -5   7  15    32161.18    30530.21    856.51 o 
  -3   7  15    23697.59    23162.18    561.25 o 
  -1   7  15    50964.36    50975.23   1020.43 o 
   1   7  15    50791.82    50920.27   1237.62 o 
   3   7  15    21885.36    21713.67    617.58 o 
   5   7  15    29869.67    30269.10    896.83 o 
   7   7  15    11711.64    12692.57    645.51 o 
  -5   9  15     9028.57     9615.01    521.73 o 
  -3   9  15    14033.06    14008.27    559.86 o 
  -1   9  15    15038.72    15706.37    568.79 o 
   1   9  15    12690.39    12889.80    531.73 o 
   3   9  15    14204.01    14845.06    582.46 o 
   5   9  15     8606.75     9377.65    562.42 o 
  -3  11  15     9567.49     9817.73    597.08 o 
  -1  11  15    10768.63    10612.18    597.36 o 
   1  11  15    11259.45    11307.86    716.26 o 
   3  11  15     9572.09     8578.84    677.69 o 
  -8   0  16     4507.29     3869.63    518.60 o 
  -4   0  16    32904.07    31994.79    845.85 o 
   0   0  16   148645.44   149731.39   3888.69 o 
   4   0  16    29962.62    28944.43    974.53 o 
   8   0  16     6412.31     6618.16    531.97 o 
  -8   2  16     1852.24     1949.31    293.37 o 
  -6   2  16    53522.45    53429.86   1106.63 o 
  -4   2  16     1214.48     1234.42    149.56 o 
  -2   2  16   223449.52   227974.66   3305.73 o 
   0   2  16      556.57      485.10     62.18 o 
   2   2  16   214811.73   218249.53   3861.60 o 
   4   2  16     1205.05     1077.79    124.51 o 
   6   2  16    48045.77    47438.28   1126.33 o 
   8   2  16     1849.19     2029.09    288.50 o 
  -8   4  16    44568.90    44318.14   1312.41 o 
  -6   4  16     1715.98     1810.72    223.86 o 
  -4   4  16   152542.81   151897.64   2756.74 o 
  -2   4  16     2335.60     2244.91    116.59 o 
   0   4  16   229517.23   239490.80   3803.06 o 
   2   4  16     2334.02     2360.30    154.58 o 
   4   4  16   141523.84   142078.23   2629.64 o 
   6   4  16     1727.73     1741.99    208.36 o 
   8   4  16    41374.45    41107.35   1357.37 o 
  -8   6  16       13.77       77.69    207.80 o 
  -6   6  16    28965.33    28259.24    931.40 o 
  -4   6  16      955.62     1018.43    181.18 o 
  -2   6  16    51247.71    50745.97   1065.14 o 
   0   6  16      134.91      231.73    105.60 o 
   2   6  16    50065.32    49458.84   1091.81 o 
   4   6  16      871.16      973.83    170.06 o 
   6   6  16    28200.63    28370.10    981.20 o 
   8   6  16       16.83     -162.91    261.41 o 
  -6   8  16      863.45     1072.92    214.76 o 
  -4   8  16    29443.17    29012.71    863.19 o 
  -2   8  16     2437.31     2477.22    204.18 o 
   0   8  16    40971.27    39752.96   1047.01 o 
   2   8  16     2333.30     2602.63    255.31 o 
   4   8  16    33112.75    32841.76    927.70 o 
   6   8  16      775.14      564.86    304.56 o 
  -4  10  16       94.69      242.87    228.68 o 
  -2  10  16    31252.80    30542.21    937.94 o 
   0  10  16      558.99      449.23    237.03 o 
   2  10  16    33550.90    32038.41   1242.08 o 
   4  10  16      131.08      491.82    290.63 o 
  -2  12  16      220.29       78.57    440.40 o 
   0  12  16     7079.51     8044.38    674.70 o 
   2  12  16      287.94       33.03    674.62 o 
  -9   1  17    12416.84    13426.07    633.80 o 
  -7   1  17    17199.11    17379.49    600.03 o 
  -5   1  17    38102.75    37294.66    829.62 o 
  -3   1  17    41465.93    40897.57    695.93 o 
  -1   1  17    82713.92    84577.87   1349.94 o 
   1   1  17    78246.38    80461.88   1458.58 o 
   3   1  17    44788.07    43750.75    823.77 o 
   5   1  17    38617.54    36636.45    782.60 o 
   7   1  17    18383.89    18527.96    646.93 o 
   9   1  17    12927.40    13563.97    613.87 o 
  -9   3  17     7304.15     7998.15    628.72 o 
  -7   3  17    15031.91    14506.79    548.38 o 
  -5   3  17    24584.79    24075.56    596.10 o 
  -3   3  17    45333.34    45295.22    779.87 o 
  -1   3  17    55647.50    57659.76    945.87 o 
   1   3  17    61597.10    61355.08   1085.21 o 
   3   3  17    41192.57    41274.67    858.61 o 
   5   3  17    22894.66    22487.91    559.96 o 
   7   3  17    15987.04    15967.65    599.31 o 
   9   3  17     6968.03     7046.64    535.18 o 
  -7   5  17    22358.11    23215.25    832.82 o 
  -5   5  17    12424.71    11998.11    514.32 o 
  -3   5  17    64258.90    63705.76   1207.27 o 
  -1   5  17    40665.13    40840.32    815.07 o 
   1   5  17    35381.05    34944.92    825.02 o 
   3   5  17    65048.09    64449.77   1234.70 o 
   5   5  17    11846.14    12428.05    401.80 o 
   7   5  17    20858.04    21459.20    854.72 o 
  -7   7  17     7118.42     6825.57    476.55 o 
  -5   7  17    32812.52    32699.59    927.61 o 
  -3   7  17     9077.42     8880.47    344.28 o 
  -1   7  17    32948.56    32082.66    881.43 o 
   1   7  17    38000.75    37226.34    922.58 o 
   3   7  17     6650.30     6676.67    299.81 o 
   5   7  17    35885.11    35636.33    985.63 o 
   7   7  17     7216.49     7233.70    612.40 o 
  -5   9  17     5455.79     5763.44    434.80 o 
  -3   9  17     9663.28     9400.63    471.43 o 
  -1   9  17     8571.17     8314.70    430.65 o 
   1   9  17     7649.57     8041.21    475.19 o 
   3   9  17    11611.30    12381.97    585.78 o 
   5   9  17     6443.49     7040.68    572.99 o 
  -3  11  17     9324.74     9422.69    594.86 o 
  -1  11  17     7761.14     7819.61    530.61 o 
   1  11  17     6841.92     7070.92    506.65 o 
   3  11  17    10979.01    10995.33    923.55 o 
  -6   0  18    61569.70    60717.20   2255.40 o 
  -2   0  18    20718.89    20192.02    650.76 o 
   2   0  18    25646.63    25872.07    640.62 o 
   6   0  18    65413.81    64086.96   1911.07 o 
  -8   2  18    31449.44    33036.62   1056.82 o 
  -6   2  18      722.56      561.69    153.53 o 
  -4   2  18    76838.62    77104.70   1523.83 o 
  -2   2  18     4733.20     5096.50    204.33 o 
   0   2  18    85298.79    91120.25   1600.29 o 
   2   2  18     4410.08     4626.60    172.83 o 
   4   2  18    78705.39    78060.80   1456.11 o 
   6   2  18      525.34      637.24    141.87 o 
   8   2  18    30070.52    31096.45    972.69 o 
  -8   4  18     2537.73     2808.54    328.33 o 
  -6   4  18    29833.49    29583.85    882.10 o 
  -4   4  18    13316.75    13773.69    449.86 o 
  -2   4  18   101567.13   104142.33   1602.89 o 
   0   4  18    32083.56    33775.68    664.53 o 
   2   4  18   103547.80   102499.97   2021.20 o 
   4   4  18    12691.34    12634.49    379.26 o 
   6   4  18    28648.28    28733.55    763.74 o 
   8   4  18     2393.86     2312.84    347.08 o 
  -8   6  18     7156.89     7693.20    597.62 o 
  -6   6  18     1480.31     1655.42    271.21 o 
  -4   6  18    15103.09    14256.41    512.20 o 
  -2   6  18     6459.87     6245.73    244.08 o 
   0   6  18    24440.67    23699.00    595.74 o 
   2   6  18     6292.47     6397.63    261.49 o 
   4   6  18    17107.27    17066.50    471.70 o 
   6   6  18     1690.64     1587.29    282.68 o 
   8   6  18     8010.78     8302.62    669.04 o 
  -6   8  18    10548.96    10157.02    472.75 o 
  -4   8  18      880.47      652.63    200.84 o 
  -2   8  18    18226.31    17603.29    529.40 o 
   0   8  18     2149.05     2317.84    245.90 o 
   2   8  18    15756.36    15347.01    653.79 o 
   4   8  18      747.53      851.56    248.62 o 
   6   8  18     9466.35     9415.15    825.39 o 
  -4  10  18    22742.89    22970.88   1010.82 o 
  -2  10  18    10626.71    10468.85    567.52 o 
   0  10  18    32239.30    31563.42   1070.44 o 
   2  10  18    10122.33    10127.72    564.44 o 
   4  10  18    18538.49    18860.59    972.20 o 
   2  12  18    11972.04    12933.82   1436.81 o 
  -9   1  19     6800.38     7145.98    501.25 o 
  -7   1  19     2295.03     1989.46    251.49 o 
  -5   1  19    25363.17    24316.58    642.60 o 
  -3   1  19     1459.42     1447.83     99.23 o 
  -1   1  19    15502.72    16396.95    388.91 o 
   1   1  19    19634.50    19845.12    394.93 o 
   3   1  19      955.78     1066.68    108.03 o 
   5   1  19    29400.05    28651.43    622.73 o 
   7   1  19     2049.17     2120.88    265.90 o 
   9   1  19     7650.59     8889.27    463.58 o 
  -7   3  19    12783.31    12467.09    508.66 o 
  -5   3  19    20239.87    19822.20    530.23 o 
  -3   3  19    22083.60    21349.12    441.62 o 
  -1   3  19    21973.07    22862.94    429.00 o 
   1   3  19    24057.58    23474.87    484.74 o 
   3   3  19    21316.15    20844.89    487.19 o 
   5   3  19    19469.64    18549.36    495.27 o 
   7   3  19    12923.76    12853.14    541.57 o 
   9   3  19     6257.09     6803.49    618.20 o 
  -7   5  19    12498.25    12563.90    595.32 o 
  -5   5  19      310.28      382.75    186.30 o 
  -3   5  19    25318.38    24510.79    584.94 o 
  -1   5  19     9788.82     9611.45    256.39 o 
   1   5  19     5891.56     5797.34    297.95 o 
   3   5  19    29764.23    28244.32    610.18 o 
   5   5  19      177.91      202.63    131.88 o 
   7   5  19    13552.41    13252.26    747.55 o 
  -7   7  19     6199.79     6384.40    471.87 o 
  -5   7  19     4930.90     4977.69    369.60 o 
  -3   7  19     7867.80     7808.10    349.18 o 
  -1   7  19     8036.69     7888.23    375.55 o 
   1   7  19     6492.59     6127.22    341.70 o 
   3   7  19    11805.08    11701.69    590.20 o 
   5   7  19     4561.60     4648.89    387.29 o 
   7   7  19     8129.97     9130.74   1236.63 o 
  -5   9  19     8876.14     9381.74    549.61 o 
  -3   9  19     7887.75     7407.52    475.62 o 
  -1   9  19     9973.72     9774.17    521.38 o 
   1   9  19    11368.56    10793.39    549.31 o 
   3   9  19     6321.27     7064.98    465.05 o 
   5   9  19    10418.07    10858.13    679.44 o 
  -3  11  19     3007.36     2994.90    402.14 o 
  -1  11  19     2573.16     2731.52    367.22 o 
   1  11  19     4116.22     4278.36    419.14 o 
   3  11  19     1767.14     2478.69    556.11 o 
  -8   0  20     2675.30     2389.23    456.93 o 
  -4   0  20    37494.79    36808.18   1124.07 o 
   0   0  20   178703.83   189730.27   4920.50 o 
   4   0  20    36338.79    36749.76   1156.84 o 
   8   0  20     2224.94     2363.06    377.93 o 
  -8   2  20      209.97      332.68    218.82 o 
  -6   2  20     1173.98     1334.15    184.15 o 
  -4   2  20      677.49      593.54    126.94 o 
  -2   2  20    14100.18    14099.26    292.83 o 
   0   2  20     1562.84     1829.63    118.10 o 
   2   2  20    13574.15    13132.91    327.75 o 
   4   2  20     1111.77     1225.34    132.39 o 
   6   2  20      873.48     1008.25    161.45 o 
   8   2  20       77.52       29.33    189.39 o 
  -8   4  20      244.50       80.17    236.75 o 
  -6   4  20     3572.35     3542.50    289.70 o 
  -4   4  20     1117.64     1120.12    175.26 o 
  -2   4  20     2890.24     3095.68    143.18 o 
   0   4  20     1994.70     2057.95    120.61 o 
   2   4  20     3923.91     3854.50    194.85 o 
   4   4  20      857.94      876.80    137.79 o 
   6   4  20     4090.04     4404.93    257.29 o 
   8   4  20      388.30      168.75    265.49 o 
  -8   6  20     5386.20     7061.96    973.39 o 
  -6   6  20     1914.49     1844.76    277.28 o 
  -4   6  20     4929.08     4792.02    335.23 o 
  -2   6  20     4132.00     4236.87    206.00 o 
   0   6  20      559.66      808.76    157.03 o 
   2   6  20     3891.84     3951.34    267.51 o 
   4   6  20     5516.04     5681.46    302.87 o 
   6   6  20     1634.88     1645.77    338.28 o 
   8   6  20     5808.00     7321.69   1070.48 o 
  -6   8  20     7134.26     7677.56    431.49 o 
  -4   8  20      326.73      481.34    198.43 o 
  -2   8  20     7220.87     6998.24    365.08 o 
   0   8  20      242.20      126.37    192.46 o 
   2   8  20     7117.86     6841.81    430.75 o 
   4   8  20      473.08      827.90    249.54 o 
   6   8  20     6966.48     7182.19    740.70 o 
  -4  10  20    13200.28    13220.40    942.99 o 
  -2  10  20     1809.89     1960.90    339.10 o 
   0  10  20    21197.56    20233.50    808.24 o 
   2  10  20     2047.36     2363.71    335.98 o 
   4  10  20    13752.52    14995.72    821.39 o 
   0  12  20        5.10     -293.77    398.86 o 
  -9   1  21     3008.53     3753.28    455.39 o 
  -7   1  21     3199.67     3243.92    333.98 o 
  -5   1  21     9052.70     8809.24    332.61 o 
  -3   1  21    11017.31    10592.05    265.43 o 
  -1   1  21    21384.60    21282.84    465.31 o 
   1   1  21    22573.68    22450.56    427.37 o 
   3   1  21    11482.22    10938.23    280.28 o 
   5   1  21     9300.34     8679.99    307.13 o 
   7   1  21     3058.05     2894.02    297.12 o 
   9   1  21     2496.11     2493.52    326.07 o 
  -7   3  21     1610.84     1703.82    240.37 o 
  -5   3  21      818.92      841.23    151.81 o 
  -3   3  21     3345.20     3549.15    164.13 o 
  -1   3  21    11051.58    11346.75    266.43 o 
   1   3  21     8240.69     8259.31    325.63 o 
   3   3  21     4084.03     4054.66    186.90 o 
   5   3  21      233.35      251.65    123.06 o 
   7   3  21     1187.73     1177.70    272.65 o 
   9   3  21      138.24      616.35    401.85 o 
  -7   5  21     1196.21     1090.40    254.94 o 
  -5   5  21     8471.33     8135.25    423.20 o 
  -3   5  21     3621.69     3851.24    219.34 o 
  -1   5  21     6388.84     6531.69    240.03 o 
   1   5  21     5881.59     6002.29    292.01 o 
   3   5  21     2609.83     2494.40    261.91 o 
   5   5  21     6238.99     5807.90    315.17 o 
   7   5  21     2101.57     2591.55    389.42 o 
  -7   7  21     2478.43     2807.11    346.07 o 
  -5   7  21     3727.74     3760.37    345.22 o 
  -3   7  21    15540.19    15343.86    470.39 o 
  -1   7  21    11705.89    11888.92    510.19 o 
   1   7  21    13434.94    13077.60    491.62 o 
   3   7  21    12830.05    13089.83    517.84 o 
   5   7  21     4545.37     5188.60    357.71 o 
   7   7  21     1543.68     1520.30    456.43 o 
  -5   9  21     4937.78     4954.57    415.24 o 
  -3   9  21     9626.82     9445.78    530.95 o 
  -1   9  21    15880.15    15621.15    674.26 o 
   1   9  21    15181.69    15713.38    679.87 o 
   3   9  21     9151.81     9638.49    562.18 o 
   5   9  21     5057.05     5096.28    522.86 o 
  -3  11  21     7511.96     7217.17    772.46 o 
  -1  11  21    14425.18    14159.16    700.55 o 
   1  11  21    14168.54    14076.85    699.73 o 
   3  11  21     7290.86     7452.81   1164.56 o 
  -6   0  22     9195.00     9239.85    966.63 o 
  -2   0  22    54842.95    55637.69   1296.95 o 
   2   0  22    51108.02    50021.77   1301.14 o 
   6   0  22     7620.96     8015.96    435.02 o 
  -8   2  22     9981.26    10676.12    559.59 o 
  -6   2  22     1564.20     1378.32    193.96 o 
  -4   2  22    40265.10    39241.45    848.80 o 
  -2   2  22     1755.80     1810.72    114.03 o 
   0   2  22    90171.97    93470.92   1658.66 o 
   2   2  22     1286.48     1307.72    131.03 o 
   4   2  22    37277.33    36587.22    786.90 o 
   6   2  22     1482.60     1454.66    179.40 o 
   8   2  22    10277.25    10266.89    581.36 o 
  -8   4  22      148.64      399.96    273.63 o 
  -6   4  22    18133.37    18316.06    622.31 o 
  -4   4  22     1187.90     1251.87    180.78 o 
  -2   4  22    41634.51    42272.73    730.92 o 
   0   4  22       66.60      109.85     83.13 o 
   2   4  22    40941.93    41448.54   1317.45 o 
   4   4  22      554.26      398.70    154.27 o 
   6   4  22    18502.89    18300.85    571.81 o 
   8   4  22      342.74      101.90    322.92 o 
  -8   6  22     4483.97     5287.33    893.82 o 
  -6   6  22      249.45      351.25    212.67 o 
  -4   6  22     8011.15     7852.90    428.64 o 
  -2   6  22     9273.69     9614.55    296.17 o 
   0   6  22     8937.09     9114.70    370.06 o 
   2   6  22     9123.99     9285.90    461.74 o 
   4   6  22     9065.37     9125.92    416.70 o 
   6   6  22       16.53      -16.66    193.71 o 
  -6   8  22     8800.35     9147.56    530.04 o 
  -4   8  22     9358.75     9304.78    489.69 o 
  -2   8  22     9911.01     9749.11    485.89 o 
   0   8  22    20299.40    19448.60    735.38 o 
   2   8  22    10866.93    10412.88    524.86 o 
   4   8  22     9268.84     9384.54    532.33 o 
   6   8  22     9243.24     9619.47    831.94 o 
  -4  10  22     7512.31     6640.62    721.71 o 
  -2  10  22     6046.92     5672.99    461.27 o 
   0  10  22     4465.22     5028.75    437.37 o 
   2  10  22     5462.51     5644.87    456.82 o 
   4  10  22     9098.53     8881.33    703.58 o 
  -9   1  23     6901.98     7572.92   1052.96 o 
  -7   1  23    19680.62    19397.22    718.52 o 
  -5   1  23    39435.72    38329.36    925.18 o 
  -3   1  23    60796.99    62168.26   1029.18 o 
  -1   1  23    81761.77    85195.44   1499.12 o 
   1   1  23    80726.59    83158.02   1511.91 o 
   3   1  23    54853.73    55996.62   1203.77 o 
   5   1  23    36341.52    36002.35    797.54 o 
   7   1  23    17856.46    17550.29    739.38 o 
   9   1  23     7231.59     7817.83    659.41 o 
  -7   3  23    10084.18    10735.00    542.37 o 
  -5   3  23    14673.30    14097.36    452.56 o 
  -3   3  23    40378.34    40056.07    747.75 o 
  -1   3  23    39662.75    40395.33    732.07 o 
   1   3  23    39104.73    38980.11    856.19 o 
   3   3  23    41384.07    40158.68    984.40 o 
   5   3  23    16175.26    15299.21    475.21 o 
   7   3  23     9555.04    10284.59    554.68 o 
   9   3  23     9763.06    10187.81   1235.13 o 
  -7   5  23     6434.46     6401.47    454.05 o 
  -5   5  23    25758.92    25193.03    827.97 o 
  -3   5  23    19502.75    19557.91    481.09 o 
  -1   5  23    48867.43    49882.88    994.92 o 
   1   5  23    53106.31    52753.27   1374.67 o 
   3   5  23    18831.47    17976.40    670.63 o 
   5   5  23    25328.99    24210.53    749.61 o 
   7   5  23     7192.38     7240.34    561.75 o 
  -7   7  23    12871.53    12967.01    642.28 o 
  -5   7  23     7913.55     8102.36    554.97 o 
  -3   7  23    24888.56    25753.83    774.73 o 
  -1   7  23    22130.50    21651.78    701.30 o 
   1   7  23    16693.24    16520.12    583.42 o 
   3   7  23    27413.00    27858.44    808.27 o 
   5   7  23     5805.25     5180.38    371.86 o 
   7   7  23    12118.04    12567.67    946.02 o 
  -5   9  23     7311.38     7162.54    481.53 o 
  -3   9  23     3947.27     3444.74    369.48 o 
  -1   9  23     4598.74     4664.01    398.52 o 
   1   9  23     3729.47     3961.65    385.28 o 
   3   9  23     4953.59     4401.91    555.44 o 
   5   9  23     6775.09     7068.46    590.10 o 
  -3  11  23     6727.42     7912.73   1154.06 o 
  -1  11  23     8179.66     8266.68    576.51 o 
   1  11  23    10637.34    11635.78    627.42 o 
  -8   0  24    46962.03    48186.13   1974.39 o 
  -4   0  24   111462.45   109695.39   3085.29 o 
   0   0  24   146942.11   155394.23   4100.11 o 
   4   0  24   119446.63   119110.27   2780.93 o 
   8   0  24    45619.38    48042.93   2115.67 o 
  -8   2  24     2489.22     2318.76    387.03 o 
  -6   2  24    61388.77    60126.24   1465.95 o 
  -4   2  24     8978.70     8731.71    349.87 o 
  -2   2  24    75531.95    76389.63   1319.77 o 
   0   2  24    34886.82    33964.36    686.31 o 
   2   2  24    81651.19    81997.35   1582.62 o 
   4   2  24     8948.89     8534.75    359.72 o 
   6   2  24    65384.30    65034.32   1383.46 o 
   8   2  24     2403.52     2723.57    416.75 o 
  -8   4  24    27533.45    29492.22   1224.04 o 
  -6   4  24     1879.30     2035.19    248.41 o 
  -4   4  24    39263.90    37947.72    987.78 o 
  -2   4  24     8906.26     8982.73    251.94 o 
   0   4  24    27024.79    26338.49    573.80 o 
   2   4  24     9035.77     9044.94    416.92 o 
   4   4  24    43085.45    41625.46   1029.60 o 
   6   4  24     1989.49     1519.88    234.69 o 
   8   4  24    30183.73    31452.73   1269.69 o 
  -6   6  24    22945.92    23204.11    848.06 o 
  -4   6  24     1724.45     1685.51    244.91 o 
  -2   6  24    37021.52    38450.64    754.92 o 
   0   6  24    11516.57    11340.74    427.55 o 
   2   6  24    36874.92    37126.79   1122.78 o 
   4   6  24     1869.27     1577.49    242.33 o 
   6   6  24    23768.67    24006.15    870.24 o 
  -6   8  24     3972.98     4035.78    390.37 o 
  -4   8  24    22596.74    22781.94    976.26 o 
  -2   8  24     4903.70     4665.76    365.66 o 
   0   8  24    44121.64    43469.85   1296.75 o 
   2   8  24     4816.99     4909.12    351.49 o 
   4   8  24    21928.73    22383.80    760.55 o 
   6   8  24     3820.63     3195.48    558.58 o 
  -4  10  24      121.29     -435.90    435.90 o 
  -2  10  24    20524.32    20214.97    843.84 o 
   0  10  24      453.08      821.87    259.30 o 
   2  10  24    19867.42    20228.40    958.13 o 
   4  10  24      176.02      248.63    297.62 o 
  -7   1  25    14143.01    14159.04    625.63 o 
  -5   1  25    32051.49    31360.70    954.56 o 
  -3   1  25    18869.42    18601.75    421.48 o 
  -1   1  25    34803.34    35333.45    716.08 o 
   1   1  25    36559.70    36488.72    984.17 o 
   3   1  25    23061.76    21983.50    528.00 o 
   5   1  25    34920.57    33983.91    754.54 o 
   7   1  25    15710.36    16075.54    971.88 o 
   9   1  25     9740.71     9283.49   1232.13 o 
  -7   3  25    30806.11    30634.12   1005.12 o 
  -5   3  25    32992.30    31786.59    751.57 o 
  -3   3  25    92053.13    92435.25   1543.74 o 
  -1   3  25    68748.27    70499.66   1186.49 o 
   1   3  25    64539.22    66095.58   1383.35 o 
   3   3  25    92411.67    89413.22   2240.09 o 
   5   3  25    29272.35    27548.29    817.51 o 
   7   3  25    28973.07    28602.79   1165.86 o 
  -7   5  25    14025.68    14595.61    657.96 o 
  -5   5  25    25363.10    24946.04    842.17 o 
  -3   5  25    27945.13    28353.58    665.72 o 
  -1   5  25    34644.44    34791.83    756.24 o 
   1   5  25    38962.88    38591.61   1064.22 o 
   3   5  25    23827.08    22862.57    728.77 o 
   5   5  25    24612.97    25015.47    772.35 o 
   7   5  25    13305.35    13478.57    755.91 o 
  -7   7  25     5753.94     6882.28    702.59 o 
  -5   7  25     6185.75     6301.17    436.78 o 
  -3   7  25     9303.10    10019.46    437.82 o 
  -1   7  25    10103.05    10107.15    425.26 o 
   1   7  25     8441.39     9272.37    411.30 o 
   3   7  25    10448.06    10424.59    460.54 o 
   5   7  25     8658.11     9294.41    458.06 o 
   7   7  25     5010.86     5459.60    688.11 o 
  -5   9  25    11738.19    12492.65    614.54 o 
  -3   9  25     8078.07     8309.48    520.67 o 
  -1   9  25    19251.26    19605.62    782.51 o 
   1   9  25    20667.63    20528.40    800.20 o 
   3   9  25     7179.13     7930.97    602.37 o 
   5   9  25    11361.37    12168.51    744.74 o 
  -1  11  25    10755.47    12006.97    654.95 o 
   1  11  25    10451.90     9688.64    701.43 o 
  -6   0  26    42288.07    42791.90   1676.33 o 
  -2   0  26    89585.09    91028.17   2094.50 o 
   2   0  26    83523.23    83238.85   3053.07 o 
   6   0  26    40364.29    39714.34   1381.83 o 
  -8   2  26    10092.39    11039.01    680.72 o 
  -6   2  26     1458.46     1436.46    258.05 o 
  -4   2  26    35621.75    35227.67    857.07 o 
  -2   2  26     5533.68     5279.23    219.73 o 
   0   2  26    69505.39    72326.24   1443.38 o 
   2   2  26     5806.03     5714.19    240.89 o 
   4   2  26    32455.30    31742.57    794.52 o 
   6   2  26     1691.56     1898.70    243.67 o 
   8   2  26    10703.24    11206.84   1246.97 o 
  -6   4  26     8851.37     8928.41    431.41 o 
  -4   4  26      991.56      953.41    183.26 o 
  -2   4  26    43570.41    43147.37    808.49 o 
   0   4  26      886.84      649.03    114.52 o 
   2   4  26    44209.09    43963.00   1208.09 o 
   4   4  26     1618.86     1863.35    215.33 o 
   6   4  26     9132.86     9005.41    433.09 o 
   8   4  26      718.86     1077.02    423.86 o 
  -6   6  26     4551.94     4888.79    400.46 o 
  -4   6  26    25909.12    25057.06    855.28 o 
  -2   6  26     2370.57     2493.89    180.17 o 
   0   6  26    36480.67    36160.45    941.04 o 
   2   6  26     2619.65     2514.40    293.19 o 
   4   6  26    27999.90    27685.26    813.95 o 
   6   6  26     4452.28     4525.44    349.82 o 
  -6   8  26    14728.73    14770.37    784.07 o 
  -4   8  26     2999.38     2933.20    374.33 o 
  -2   8  26     7839.67     8589.96    638.27 o 
   0   8  26     2514.48     2069.10    358.96 o 
   2   8  26     8573.71     9060.43    448.85 o 
   4   8  26     3105.02     3379.29    331.45 o 
   6   8  26    15875.96    16079.31   1051.75 o 
  -2  10  26     2602.13     3043.85    385.45 o 
   0  10  26     4479.13     4476.93    433.33 o 
   2  10  26     3065.80     3295.71    379.69 o 
   4  10  26     8038.56     7734.07   1069.48 o 
  -7   1  27      345.68      249.65    223.77 o 
  -5   1  27     6274.04     6121.79    370.68 o 
  -3   1  27     2758.55     2842.37    170.21 o 
  -1   1  27    15171.45    14960.53    379.77 o 
   1   1  27    14111.01    14064.67    516.81 o 
   3   1  27     1893.86     1736.61    227.16 o 
   5   1  27     5274.16     4962.78    359.47 o 
   7   1  27      273.24      301.74    340.52 o 
  -7   3  27     8396.46     9041.39    740.22 o 
  -5   3  27     6817.45     6927.95    360.20 o 
  -3   3  27    38300.51    37089.31    812.01 o 
  -1   3  27    23324.31    23443.93    592.38 o 
   1   3  27    23464.35    24527.16    596.71 o 
   3   3  27    35465.62    34156.28    828.83 o 
   5   3  27     5907.96     5887.06    339.05 o 
   7   3  27     6931.99     7754.07    723.27 o 
  -7   5  27     3141.14     3176.12    364.55 o 
  -5   5  27     6170.28     6715.83    368.26 o 
  -3   5  27     9306.74     9168.28    352.59 o 
  -1   5  27    14258.48    14369.90    466.68 o 
   1   5  27    14640.68    15161.95    457.01 o 
   3   5  27     8831.79     8982.00    409.05 o 
   5   5  27     5041.85     4937.21    345.35 o 
   7   5  27     3643.72     3684.88    580.77 o 
  -5   7  27     1792.49     2079.84    284.22 o 
  -3   7  27     5404.05     5382.17    336.50 o 
  -1   7  27     8523.54     8850.04    398.99 o 
   1   7  27     7469.73     7151.61    374.66 o 
   3   7  27     5731.58     5795.73    420.78 o 
   5   7  27     2541.70     2717.53    300.83 o 
   7   7  27      965.73     1149.05    626.57 o 
  -5   9  27    10453.90    10346.96   1049.96 o 
  -3   9  27     6714.16     6376.64    472.67 o 
  -1   9  27    14195.68    13340.34    740.00 o 
   1   9  27    13455.17    13751.18    945.73 o 
   3   9  27     6947.87     7716.03    596.01 o 
   5   9  27     8858.55     8975.54    670.18 o 
  -1  11  27     6612.70     7323.19   1098.00 o 
   1  11  27     6494.24     7165.99    623.89 o 
  -8   0  28       39.75      323.31    366.60 o 
  -4   0  28     5391.05     5015.82    468.41 o 
   0   0  28      836.60      642.22    171.05 o 
   4   0  28     6536.37     6248.00    519.74 o 
   8   0  28      133.91     -329.30    497.45 o 
  -8   2  28       16.61      -19.36    270.72 o 
  -6   2  28     1962.23     2164.36    289.09 o 
  -4   2  28      787.35      943.02    173.10 o 
  -2   2  28     6231.54     6275.96    244.71 o 
   0   2  28     5953.14     6064.55    258.89 o 
   2   2  28     7009.65     6263.63    350.64 o 
   4   2  28      858.39     1127.80    211.45 o 
   6   2  28     2554.02     2680.76    306.18 o 
   8   2  28       98.91      282.89    367.52 o 
  -6   4  28       71.14      105.85    175.77 o 
  -4   4  28      653.62      759.79    178.34 o 
  -2   4  28     1806.38     1976.85    165.29 o 
   0   4  28     1973.80     1949.69    175.19 o 
   2   4  28     1418.71     1451.23    193.81 o 
   4   4  28      807.26      918.64    189.39 o 
   6   4  28       35.46      146.75    200.96 o 
   8   4  28     3141.57     3443.84    827.76 o 
  -6   6  28     2330.85     2364.34    317.56 o 
  -4   6  28     9788.04    10095.11    486.28 o 
  -2   6  28     4735.19     4647.10    267.87 o 
   0   6  28    13934.62    14505.25    513.11 o 
   2   6  28     4519.55     4366.49    350.34 o 
   4   6  28     8019.71     7545.27    417.46 o 
   6   6  28     2172.63     2616.59    292.99 o 
  -4   8  28      231.50       77.60    285.30 o 
  -2   8  28    21128.22    21717.45    876.56 o 
   0   8  28     2559.39     2662.38    328.90 o 
   2   8  28    19980.92    18874.70    683.21 o 
   4   8  28      382.22      515.48    206.85 o 
   6   8  28     7998.89     6954.36   1028.44 o 
  -2  10  28      354.61      503.38    259.79 o 
   0  10  28     7944.56     8362.08    598.39 o 
   2  10  28      413.14      683.78    252.24 o 
  -7   1  29     2452.53     2473.81    328.22 o 
  -5   1  29      539.59      663.93    207.06 o 
  -3   1  29    12721.93    11634.64    376.51 o 
  -1   1  29    10281.74    10214.64    307.87 o 
   1   1  29     8677.17     8699.14    414.50 o 
   3   1  29    14174.41    12893.80    683.92 o 
   5   1  29      177.11      167.68    182.66 o 
   7   1  29     2962.70     4167.04    597.84 o 
  -7   3  29      832.82      763.72    288.94 o 
  -5   3  29     7029.48     6978.61    591.96 o 
  -3   3  29      216.39      309.87    122.06 o 
  -1   3  29     6010.25     5708.44    268.85 o 
   1   3  29     6807.39     6611.47    309.93 o 
   3   3  29       14.34       -1.95    148.33 o 
   5   3  29     7340.96     7804.84    449.35 o 
   7   3  29     1109.49      743.00    360.13 o 
  -7   5  29     5834.74     6200.08    464.07 o 
  -5   5  29     7864.93     8278.34    410.88 o 
  -3   5  29    12675.25    12370.90    423.23 o 
  -1   5  29     6688.89     7084.10    312.32 o 
   1   5  29     7634.29     8392.20    371.56 o 
   3   5  29    11315.55    12429.47    488.82 o 
   5   5  29     8225.00     7667.13    468.31 o 
   7   5  29     4930.46     4841.60    647.81 o 
  -5   7  29     2294.24     2277.01    307.25 o 
  -3   7  29     1991.92     1989.10    332.53 o 
  -1   7  29      280.21      173.31    160.90 o 
   1   7  29      745.61      907.75    193.25 o 
   3   7  29     2744.78     2434.26    312.63 o 
   5   7  29     2683.59     2988.01    308.32 o 
  -5   9  29     4023.30     5233.78    871.30 o 
  -3   9  29      398.34      404.10    234.93 o 
  -1   9  29     1188.55     1343.23    282.41 o 
   1   9  29     2304.86     2410.82    335.84 o 
   3   9  29     1214.84     1254.48    334.34 o 
   5   9  29     5962.66     5495.52    969.89 o 
  -6   0  30    42752.19    41980.91   1716.94 o 
  -2   0  30    89448.05    89458.51   2138.55 o 
   2   0  30    89670.10    88090.74   3136.07 o 
   6   0  30    40102.71    40650.91   1764.81 o 
  -8   2  30    11948.56    12114.58   1240.13 o 
  -6   2  30     7330.60     7662.19    460.81 o 
  -4   2  30    21402.92    20160.64    637.65 o 
  -2   2  30     2360.77     2323.19    174.17 o 
   0   2  30    18075.00    17781.19    493.75 o 
   2   2  30     2262.82     2148.99    239.88 o 
   4   2  30    23611.92    23515.11    779.12 o 
   6   2  30     7270.37     7630.80    461.30 o 
   8   2  30    11895.93    11854.84   1355.24 o 
  -6   4  30     7396.95     7344.17    470.40 o 
  -4   4  30     2411.46     2443.03    279.64 o 
  -2   4  30     2097.27     2142.79    179.81 o 
   0   4  30      334.11      565.33    158.05 o 
   2   4  30     3892.03     4158.41    368.18 o 
   4   4  30     2749.69     2380.22    292.58 o 
   6   4  30     9837.48    10595.66    609.42 o 
  -6   6  30     2572.67     2376.35    317.03 o 
  -4   6  30    19857.29    19511.09    719.82 o 
  -2   6  30     5624.63     5674.81    329.90 o 
   0   6  30    29127.54    29083.93    825.25 o 
   2   6  30     6688.03     6900.48    423.12 o 
   4   6  30    18060.68    17875.03    732.89 o 
   6   6  30     3099.97     3148.18    354.05 o 
  -4   8  30     6884.73     6666.05    819.00 o 
  -2   8  30    23237.69    23335.25    826.31 o 
   0   8  30     7494.94     7671.36    485.96 o 
   2   8  30    21988.43    21799.41    751.18 o 
   4   8  30     7970.04     8004.82    460.65 o 
  -2  10  30     1946.87     2164.91    486.76 o 
   0  10  30     4983.96     5297.04    468.57 o 
   2  10  30     1755.38     2400.44    413.03 o 
  -7   1  31    13913.33    14242.91    644.46 o 
  -5   1  31    15970.03    15318.41    622.91 o 
  -3   1  31    18071.72    17393.96    538.70 o 
  -1   1  31    11623.02    11449.49    343.39 o 
   1   1  31    11424.41    11125.13    500.94 o 
   3   1  31    18214.10    16676.52    637.60 o 
   5   1  31    16895.00    16581.06    661.80 o 
   7   1  31    13383.65    12938.68    978.47 o 
  -7   3  31    12453.94    13367.19    747.55 o 
  -5   3  31    21818.38    22146.18    796.70 o 
  -3   3  31    15489.88    15360.85    466.15 o 
  -1   3  31    26843.44    26513.21    673.47 o 
   1   3  31    30208.07    28448.81    860.87 o 
   3   3  31    17250.18    16341.89    630.58 o 
   5   3  31    24175.21    24190.97    843.23 o 
   7   3  31    14241.91    14323.46    974.09 o 
  -7   5  31     7659.27     8449.72   1113.52 o 
  -5   5  31     6012.90     5963.46    368.65 o 
  -3   5  31    23492.90    23537.56    717.93 o 
  -1   5  31    20193.08    20629.95    616.04 o 
   1   5  31    17273.15    17741.56    692.25 o 
   3   5  31    27708.74    26987.43    883.25 o 
   5   5  31     6256.60     6380.46    515.63 o 
   7   5  31     8981.81     9690.86   1245.14 o 
  -5   7  31    11932.04    12446.76    585.84 o 
  -3   7  31    12268.95    12247.78    638.34 o 
  -1   7  31    17714.59    18589.93    760.56 o 
   1   7  31    19458.21    20287.39    664.04 o 
   3   7  31     9445.42     9496.23    539.27 o 
   5   7  31    11174.21    11221.38    590.74 o 
  -3   9  31    11197.93    11038.62    855.08 o 
  -1   9  31    10310.04    10730.30    578.76 o 
   1   9  31     9493.18    10249.63    573.47 o 
   3   9  31     9785.90     9694.51    696.41 o 
  -8   0  32    21301.48    21196.88   1669.03 o 
  -4   0  32    85365.02    80920.29   2792.24 o 
   0   0  32   168021.78   166160.30   4445.98 o 
   4   0  32    79227.00    77246.61   2913.32 o 
  -6   2  32    22392.39    22169.99    787.13 o 
  -4   2  32     2435.19     2578.00    244.30 o 
  -2   2  32    67456.58    68579.06   1266.61 o 
   0   2  32    17229.60    17147.03    494.16 o 
   2   2  32    64232.51    62025.44   1727.73 o 
   4   2  32     2399.91     2241.56    286.41 o 
   6   2  32    20178.68    19606.93    783.60 o 
  -6   4  32      132.27       33.23    237.58 o 
  -4   4  32    29813.70    29540.93    919.15 o 
  -2   4  32     3379.38     3471.07    215.28 o 
   0   4  32    42658.66    43822.20   1087.23 o 
   2   4  32     3339.56     3295.86    305.38 o 
   4   4  32    27488.55    27420.24    951.67 o 
   6   4  32      112.36       12.75    187.55 o 
  -6   6  32    35036.10    35724.67   1144.83 o 
  -4   6  32      518.28      326.78    201.36 o 
  -2   6  32    65060.25    66475.11   1533.73 o 
   0   6  32       36.27     -116.36    169.55 o 
   2   6  32    63817.32    62098.71   2060.76 o 
   4   6  32      404.86      372.04    290.58 o 
   6   6  32    33098.40    33391.93   1850.40 o 
  -4   8  32    27514.69    26411.76   1337.08 o 
  -2   8  32     1236.14     1345.31    310.66 o 
   0   8  32    35054.38    35596.89   1354.32 o 
   2   8  32     1058.59     1180.66    277.89 o 
   4   8  32    28166.91    27902.58   1185.94 o 
   0  10  32     1991.35     2127.02    496.30 o 
   2  10  32    10226.53    10564.16   1201.10 o 
  -7   1  33     7129.50     8114.87    512.65 o 
  -5   1  33    13883.79    13489.29    646.28 o 
  -3   1  33    21322.03    21117.67    621.36 o 
  -1   1  33    33758.64    33463.70    724.53 o 
   1   1  33    34635.43    32895.25    986.23 o 
   3   1  33    19836.99    19089.87    716.72 o 
   5   1  33    15599.27    15040.23    636.85 o 
   7   1  33     5987.56     6810.19   1631.49 o 
  -7   3  33     8568.25     9342.81    650.20 o 
  -5   3  33    19677.77    19711.71    718.26 o 
  -3   3  33    24944.01    24285.95    688.56 o 
  -1   3  33    32493.26    33616.80    807.05 o 
   1   3  33    33663.43    34540.99   1020.89 o 
   3   3  33    22477.87    21894.82    798.42 o 
   5   3  33    17484.58    16935.54    712.93 o 
   7   3  33     9554.81     8647.03    816.92 o 
  -5   5  33     6832.79     6756.97    435.46 o 
  -3   5  33    21785.01    21407.32    676.88 o 
  -1   5  33    15524.31    15406.92    524.06 o 
   1   5  33    11790.83    11985.12    560.14 o 
   3   5  33    23579.07    22354.47    812.13 o 
   5   5  33     6247.91     6254.18    455.01 o 
  -5   7  33    14868.39    15284.66    989.75 o 
  -3   7  33     8129.03     9265.20    588.32 o 
  -1   7  33    16266.36    15413.21    653.70 o 
   1   7  33    15990.24    16708.08    673.21 o 
   3   7  33    10171.41     9947.22    633.97 o 
   5   7  33    14984.30    15443.58    827.55 o 
  -1   9  33    16908.32    16819.55   1124.56 o 
   1   9  33    17570.75    18365.65   1213.36 o 
   3   9  33    16560.38    17318.83   1164.08 o 
  -6   0  34    26259.21    24937.87   1261.42 o 
  -2   0  34    16706.30    17269.24    607.54 o 
   2   0  34    17625.15    17609.52   1381.51 o 
   6   0  34    26976.44    28308.74   1369.43 o 
  -6   2  34     1077.69     1198.15    268.00 o 
  -4   2  34    24336.20    24448.84    721.84 o 
  -2   2  34    10872.45    11423.53    362.61 o 
   0   2  34    22562.84    22295.21    660.53 o 
   2   2  34    10724.15    10422.78    499.40 o 
   4   2  34    25810.72    24040.17    849.26 o 
   6   2  34      869.03     1032.46    253.56 o 
  -6   4  34    15412.42    15228.58    776.34 o 
  -4   4  34      198.29      229.85    191.96 o 
  -2   4  34    38626.23    39447.90    842.69 o 
   0   4  34     1242.16     1277.17    205.24 o 
   2   4  34    40168.98    38374.92   1165.32 o 
   4   4  34       86.42      -72.09    197.58 o 
   6   4  34    15541.07    15680.36    695.62 o 
  -6   6  34     1326.26     1156.97    391.36 o 
  -4   6  34    26623.42    28567.02   1070.12 o 
  -2   6  34     3274.10     3957.08    301.56 o 
   0   6  34    42262.35    43601.35   1282.67 o 
   2   6  34     2777.82     2489.93    319.30 o 
   4   6  34    26330.07    25765.21    954.58 o 
   6   6  34     1171.46     1372.51    293.88 o 
  -4   8  34     7805.13     8594.22    735.73 o 
  -2   8  34    21635.33    21697.48    934.47 o 
   0   8  34    12568.88    12161.10    735.19 o 
   2   8  34    19984.00    19861.33    821.78 o 
   4   8  34     6803.13     7466.68    635.70 o 
  -7   1  35     7375.02     8172.15    526.06 o 
  -5   1  35     8354.23     8158.24    478.11 o 
  -3   1  35     8405.76     7957.11    377.29 o 
  -1   1  35     9738.77     9750.08    309.48 o 
   1   1  35     7915.74     8123.92    429.90 o 
   3   1  35    10209.80     9915.90    477.97 o 
   5   1  35     7885.71     8082.91    492.53 o 
   7   1  35     7422.14     8591.03    831.00 o 
  -7   3  35     5313.30     6713.14   1016.93 o 
  -5   3  35     1872.15     1544.65    322.84 o 
  -3   3  35     2618.00     2532.97    252.22 o 
  -1   3  35      202.14      223.87    127.94 o 
   1   3  35     1226.39     1283.68    228.72 o 
   3   3  35     4548.68     4613.77    386.37 o 
   5   3  35     2746.37     2855.24    336.13 o 
   7   3  35     7311.08     7987.80   1189.09 o 
  -5   5  35     8431.74     8391.90    499.14 o 
  -3   5  35     9388.57     9995.79    492.98 o 
  -1   5  35     7494.42     7546.36    395.44 o 
   1   5  35     9873.25    10563.06    503.85 o 
   3   5  35     8629.79     8150.73    492.76 o 
   5   5  35    11115.90    10530.76    559.85 o 
  -5   7  35    10950.23    11682.96    866.16 o 
  -3   7  35     5488.24     5473.02    809.49 o 
  -1   7  35    15351.33    14578.54    645.41 o 
   1   7  35    16380.38    16113.44    679.87 o 
   3   7  35     4834.80     4425.49    495.68 o 
   5   7  35    11311.14    12137.74    642.67 o 
  -1   9  35     4648.87     4934.88    967.63 o 
   1   9  35     3393.48     3059.61    438.87 o 
  -4   0  36     1629.83     1668.78    377.11 o 
   0   0  36    13253.81    13527.35    634.54 o 
   4   0  36     1124.58     1450.85    364.88 o 
  -6   2  36     1216.25     1380.09    324.36 o 
  -4   2  36     3531.98     3619.90    340.47 o 
  -2   2  36     7936.60     7702.74    307.40 o 
   0   2  36     2399.13     2200.98    209.46 o 
   2   2  36     7521.21     7491.05    432.74 o 
   4   2  36     3857.48     4341.05    380.96 o 
   6   2  36      863.08      642.53    221.34 o 
  -6   4  36     4577.89     4425.61    478.78 o 
  -4   4  36     3554.96     3568.28    342.61 o 
  -2   4  36     3935.23     3926.99    267.48 o 
   0   4  36     1678.12     1850.03    232.85 o 
   2   4  36     4403.78     4303.62    358.36 o 
   4   4  36     3068.91     3301.82    360.57 o 
   6   4  36     4709.69     4931.72    439.92 o 
  -4   6  36     5683.76     5992.82    499.09 o 
  -2   6  36      656.30      715.46    219.63 o 
   0   6  36     3421.29     3283.51    341.30 o 
   2   6  36      450.23      712.59    240.20 o 
   4   6  36     6244.22     6664.57    477.60 o 
  -4   8  36      890.45      971.39    535.99 o 
  -2   8  36     3388.10     3737.63    444.49 o 
   0   8  36     2543.01     2572.55    431.72 o 
   2   8  36     4216.96     4480.66    420.03 o 
  -7   1  37      980.82      773.66    406.78 o 
  -5   1  37      111.30       38.43    194.32 o 
  -3   1  37     1480.65     1534.61    250.17 o 
  -1   1  37      112.84      209.20    116.38 o 
   1   1  37      309.17      327.86    180.51 o 
   3   1  37     2194.09     1890.19    272.14 o 
   5   1  37      275.28      292.56    201.15 o 
  -5   3  37     4205.72     4135.51    451.53 o 
  -3   3  37     2715.94     2814.34    267.06 o 
  -1   3  37     4447.37     4643.35    256.93 o 
   1   3  37     4511.03     4383.40    347.35 o 
   3   3  37     2487.30     2485.97    311.67 o 
   5   3  37     4899.48     4930.11    417.96 o 
   7   3  37     1043.27     1720.07    578.53 o 
  -5   5  37     8006.43     8449.29    506.34 o 
  -3   5  37     9002.69     9807.57    493.42 o 
  -1   5  37    11097.37    11001.17    475.96 o 
   1   5  37    11728.23    11956.05    563.96 o 
   3   5  37     7289.44     6945.94    480.67 o 
   5   5  37     7226.58     8072.62    591.03 o 
  -3   7  37     7216.52     7072.66    668.91 o 
  -1   7  37     6992.29     7805.66    474.79 o 
   1   7  37     6339.35     6029.77    459.91 o 
   3   7  37     6586.03     6542.86    583.09 o 
   1   9  37     4610.47     3869.04    741.68 o 
  -6   0  38     4465.58     3614.52    554.36 o 
  -2   0  38    26068.27    25115.18    938.01 o 
   2   0  38    25192.22    23927.30   1192.03 o 
   6   0  38     3655.22     3774.15    557.57 o 
  -6   2  38        5.90     -166.55    245.05 o 
  -4   2  38     5546.81     5594.25    544.51 o 
  -2   2  38      757.38      636.23    149.16 o 
   0   2  38    10722.06    10424.42    396.25 o 
   2   2  38      557.29      679.92    220.36 o 
   4   2  38     5404.88     4820.94    404.67 o 
   6   2  38       25.82       58.63    197.01 o 
  -6   4  38     7173.21     7099.89    711.69 o 
  -4   4  38     5681.09     6080.14    492.42 o 
  -2   4  38     7829.78     8406.85    401.44 o 
   0   4  38    10246.29    10327.26    451.20 o 
   2   4  38     7323.52     7605.89    468.87 o 
   4   4  38     4895.92     4301.31    405.32 o 
   6   4  38     7415.76     7873.96    541.76 o 
  -4   6  38    17583.83    17842.17    837.76 o 
  -2   6  38    10696.25    10440.23    972.65 o 
   0   6  38    22521.36    23606.01    861.77 o 
   2   6  38    10327.77    10504.04    565.39 o 
   4   6  38    16740.24    16915.36    890.22 o 
  -2   8  38     6492.38     7218.51    577.88 o 
   0   8  38     2418.67     3110.08    455.66 o 
   2   8  38     7449.99     8135.63    663.92 o 
  -5   1  39    13402.89    13736.21    612.90 o 
  -3   1  39    20813.09    19856.83    728.20 o 
  -1   1  39    24244.69    24352.00    606.29 o 
   1   1  39    22120.13    22259.62    806.28 o 
   3   1  39    18740.00    17817.83    729.17 o 
   5   1  39    10195.24    10136.54    557.99 o 
  -5   3  39     6860.72     6972.19    559.07 o 
  -3   3  39    14984.19    16153.96    582.20 o 
  -1   3  39    20215.10    20649.23    550.85 o 
   1   3  39    18403.72    18537.81    865.83 o 
   3   3  39    15908.27    16562.53    694.74 o 
   5   3  39     6804.02     6430.74    481.17 o 
  -5   5  39    10317.83    11571.08    595.80 o 
  -3   5  39     7127.84     7210.37    635.88 o 
  -1   5  39    17472.47    18323.85    654.91 o 
   1   5  39    20903.09    21417.43    781.41 o 
   3   5  39     6029.05     6501.81    558.71 o 
   5   5  39    11779.22    11914.09    629.50 o 
  -3   7  39    14982.81    13940.27    929.73 o 
  -1   7  39    11549.67    11928.55    586.87 o 
   1   7  39    11476.57    11505.68    607.78 o 
   3   7  39    14464.52    15187.09    846.43 o 
  -4   0  40    21343.22    21774.56   1625.99 o 
   0   0  40    16189.46    15842.34    723.38 o 
   4   0  40    26964.22    25329.25   1263.78 o 
  -6   2  40    24146.55    24856.93   1093.88 o 
  -4   2  40     5827.30     6033.07    426.33 o 
  -2   2  40    29928.13    30113.37    729.85 o 
   0   2  40     4031.96     4128.62    311.91 o 
   2   2  40    32083.70    31971.33   1023.76 o 
   4   2  40     5934.14     5409.61    429.25 o 
   6   2  40    25965.95    26491.65   1125.34 o 
  -4   4  40    32491.96    32147.61   1049.82 o 
  -2   4  40      618.66      587.66    189.65 o 
   0   4  40    40462.68    40165.14   1078.76 o 
   2   4  40      732.71      680.26    280.82 o 
   4   4  40    32667.81    32066.05   1092.79 o 
  -4   6  40      551.22      436.41    265.57 o 
  -2   6  40    22355.95    22878.28   1076.82 o 
   0   6  40      504.61      640.87    221.35 o 
   2   6  40    22963.66    23034.20    881.66 o 
   4   6  40      533.52      681.26    323.81 o 
  -2   8  40      677.66      794.97    364.65 o 
   0   8  40    16918.54    17202.76   1690.55 o 
  -5   1  41    20101.79    20037.15    790.87 o 
  -3   1  41    21246.14    19750.70    758.81 o 
  -1   1  41    26593.84    25761.63    659.85 o 
   1   1  41    27837.81    27428.36    909.51 o 
   3   1  41    22972.97    22593.58    824.94 o 
   5   1  41    21718.74    20037.54    809.51 o 
  -5   3  41     8648.43     9664.87    652.42 o 
  -3   3  41    16783.53    16865.84    604.52 o 
  -1   3  41    10817.64    10538.23    421.41 o 
   1   3  41    11117.15    11223.94    645.95 o 
   3   3  41    16027.41    15172.72    680.91 o 
   5   3  41     8979.33     8207.21    546.18 o 
  -5   5  41    16642.66    18057.74   1069.47 o 
  -3   5  41    10309.82    10241.14    531.88 o 
  -1   5  41    15183.76    15401.76    579.59 o 
   1   5  41    14639.95    13589.11    646.71 o 
   3   5  41    10158.57    10369.05    780.79 o 
   5   5  41    14542.36    16719.79   1524.39 o 
  -3   7  41    13086.98    13808.12   1293.18 o 
  -1   7  41    14849.88    16247.08    702.11 o 
   1   7  41    13944.42    15173.87    707.78 o 
  -6   0  42    16284.08    16469.56   1418.80 o 
  -2   0  42    29306.91    28189.09   1092.58 o 
   2   0  42    27048.30    25931.52   1323.08 o 
   6   0  42    15069.59    15097.80   1417.30 o 
  -4   2  42    27574.94    27884.57    935.97 o 
  -2   2  42     6339.70     6384.66    378.17 o 
   0   2  42    41910.88    41482.13   1107.94 o 
   2   2  42     6357.15     6256.01    440.40 o 
   4   2  42    26363.71    25568.93    954.41 o 
  -4   4  42     1575.70     1448.65    326.82 o 
  -2   4  42    26279.74    26699.41    810.13 o 
   0   4  42       91.11      -75.20    156.13 o 
   2   4  42    27190.43    26066.15   1111.30 o 
   4   4  42     2025.72     2143.30    328.72 o 
  -4   6  42     6451.77     6245.58    670.07 o 
  -2   6  42      654.05      584.68    253.67 o 
   0   6  42     8742.08     9321.16    540.52 o 
   2   6  42     1103.63      871.67    280.71 o 
  -5   1  43    11096.68    11016.81    600.75 o 
  -3   1  43    13199.05    12957.91    586.37 o 
  -1   1  43    21199.45    21107.74    577.96 o 
   1   1  43    20810.25    19400.97    767.29 o 
   3   1  43    11268.56    10863.97    566.70 o 
   5   1  43    10094.54    10486.16    595.85 o 
  -5   3  43     1000.90     1294.50    862.79 o 
  -3   3  43     6538.12     7124.13    473.66 o 
  -1   3  43     4130.73     4083.68    293.54 o 
   1   3  43     3783.28     3235.78    419.85 o 
   3   3  43     6573.21     6614.15    479.24 o 
   5   3  43      612.81      986.41    309.33 o 
  -3   5  43     5625.92     5878.48    462.45 o 
  -1   5  43     8035.03     8635.26    448.34 o 
   1   5  43     7418.44     7373.88    505.88 o 
   3   5  43     6182.38     5899.93    583.42 o 
  -1   7  43    10209.56    11315.20    665.09 o 
   1   7  43     9608.09    10448.92    781.00 o 
  -4   0  44     4092.60     4505.58    585.63 o 
   0   0  44     6647.16     5932.80    583.19 o 
   4   0  44     4474.11     4077.80    568.62 o 
  -4   2  44      130.33       -9.28    200.46 o 
  -2   2  44     1082.04     1413.66    217.06 o 
   0   2  44      132.73      184.74    191.45 o 
   2   2  44     1484.61     1216.29    271.48 o 
   4   2  44      147.73      180.62    198.75 o 
  -4   4  44      210.17       31.24    237.44 o 
  -2   4  44     6285.96     6064.45    387.66 o 
   0   4  44     1793.48     1772.00    293.22 o 
   2   4  44     5665.44     5080.32    513.69 o 
   4   4  44      583.15      893.56    271.52 o 
  -2   6  44       85.78      251.37    246.47 o 
   0   6  44     7694.67     8355.38    533.04 o 
   2   6  44       11.74      226.08    227.27 o 
  -5   1  45       28.32      -14.51    488.45 o 
  -3   1  45     2947.17     3203.11    359.23 o 
  -1   1  45     1765.15     1819.97    212.48 o 
   1   1  45     1915.73     1688.33    287.91 o 
   3   1  45     2644.80     2700.44    341.66 o 
   5   1  45      108.62      117.68    324.81 o 
  -3   3  45       86.45       24.98    241.60 o 
  -1   3  45     1523.28     1653.93    222.59 o 
   1   3  45     1627.11     1753.93    288.96 o 
   3   3  45      241.38      334.78    216.13 o 
  -3   5  45      190.90      173.88    239.87 o 
  -1   5  45      587.01      682.85    235.92 o 
   1   5  45      137.47       34.56    220.43 o 
   1   7  45      480.72      176.16    401.87 o 
  -2   0  46     7655.03     7408.61    691.52 o 
   2   0  46     8727.04     7301.65    884.81 o 
  -4   2  46    10357.39    11354.63    594.62 o 
  -2   2  46     1992.98     2172.08    323.12 o 
   0   2  46    11895.30    12146.26    594.51 o 
   2   2  46     2074.15     2382.03    337.36 o 
   4   2  46    10815.88    10778.14    613.91 o 
  -2   4  46    10700.04    10650.34    641.65 o 
   0   4  46       37.77      210.61    178.90 o 
   2   4  46    10204.74     9622.47    693.27 o 
   4   4  46     1151.40     1039.45    546.00 o 
   0   6  46     4714.04     4479.09    629.66 o 
   2   6  46     2424.00     2851.11    693.13 o 
  -3   1  47    12853.23    13688.36    657.64 o 
  -1   1  47     6575.70     6661.36    371.46 o 
   1   1  47     5895.26     5939.59    527.65 o 
   3   1  47    14526.04    15065.26    703.31 o 
  -3   3  47     3967.58     3771.14    460.91 o 
  -1   3  47     8796.22     9037.57    427.22 o 
   1   3  47     9946.81     9967.42    562.36 o 
   3   3  47     4430.47     4536.19    513.52 o 
  -3   5  47     7065.33     9026.25   1085.99 o 
  -1   5  47     9274.75     9683.28    572.63 o 
   1   5  47    10350.42    10971.78    614.49 o 
  -4   0  48    20548.68    22598.66   1743.59 o 
   0   0  48    27284.06    26582.66   1342.05 o 
   4   0  48    20001.74    21302.47   1796.14 o 
  -2   2  48    45905.78    46358.61   1378.42 o 
   0   2  48     2191.42     2676.24    302.54 o 
   2   2  48    44079.94    43680.34   1641.72 o 
   4   2  48       29.28      362.33    483.94 o 
  -2   4  48      538.51      511.35    337.10 o 
   0   4  48    43724.30    42941.94   1347.64 o 
   2   4  48      493.76      939.48    675.62 o 
  -3   1  49    14579.16    14260.79    844.93 o 
  -1   1  49    17299.66    17499.51    643.68 o 
   1   1  49    15480.37    14719.05    825.99 o 
   3   1  49    16510.33    16106.48    738.43 o 
  -1   3  49    16395.99    16657.73    579.83 o 
   1   3  49    16255.37    15390.98    726.93 o 
  -2   0  50    17747.71    18197.21   1099.38 o 
   2   0  50    17407.43    17180.56   1093.61 o 
  -2   2  50       25.18      154.98    307.92 o 
   0   2  50    17601.46    19133.19    906.92 o 
   2   2  50       24.63     -306.07    306.07 o 
  -2   4  50    15354.50    17727.21   1625.49 o 
   0   4  50      939.09      733.79    390.31 o 
  -1   1  51     1024.02     1135.60    291.06 o 
   1   1  51     1951.46     2244.70    344.81 o 
  -1   3  51     2118.95     2133.67    287.23 o 
   0   0  52     4435.96     3780.46    809.24 o 
   0   2  52      810.31      631.86    316.16 o 
  -1   1  53     1133.72     1313.20    575.53 o 
   1   1  53     1272.28     1592.96    672.11 o 
                                                 
